# Supplementary material for: Transcribed-ultra conserved region expression profiling from low-input total RNA
Source: BMC Genomics. 2010 Mar 3;11:149. doi: 10.1186/1471-2164-11-149 (PMC2838852; doi:10.1186/1471-2164-11-149)
Supplement: Additional file 1 — Raw Cq data. Raw Cq values for each qPCR reaction, according to the Real-time PCR Data Markup Language (RDML). [file 1471-2164-11-149-S1.XML]

<rdml version='1.0' xmlns:rdml='http://www.rdml.org' xmlns='http://www.rdml.org'>
<dateMade>2009-03-06T15:08:58</dateMade>
<dateUpdated>2009-03-06T15:08:58</dateUpdated>
<experimenter id='1'>
<firstName>Paola</firstName>
<lastName>Scaruffi</lastName>
<email>paola.scaruffi@istge.it</email>
<labName>Translational Paediatric Oncology, National Cancer Research Institute (IST)</labName>
<labAddress>Translational Paediatric Oncology, National Cancer Research Institute (IST), L.go R. Benzi, 10 - 16132 - Genoa, Italy</labAddress>
</experimenter>
<experimenter id='2'>
<firstName>Sara</firstName>
<lastName>Stigliani</lastName>
<email>sara.stigliani@istge.it</email>
<labName>Translational Paediatric Oncology, National Cancer Research Institute (IST)</labName>
<labAddress>Translational Paediatric Oncology, National Cancer Research Institute (IST), L.go R. Benzi, 10 - 16132 - Genoa, Italy</labAddress>
</experimenter>
<experimenter id='3'>
<firstName>Simona</firstName>
<lastName>Coco</lastName>
<email>simona.coco@istge.it</email>
<labName>Translational Paediatric Oncology, National Cancer Research Institute (IST)</labName>
<labAddress>Translational Paediatric Oncology, National Cancer Research Institute (IST), L.go R. Benzi, 10 - 16132 - Genoa, Italy</labAddress>
</experimenter>
<experimenter id='4'>
<firstName>Carla</firstName>
<lastName>De Vecchi</lastName>
<email>carla.devecchi@istge.it</email>
<labName>Translational Paediatric Oncology, National Cancer Research Institute (IST)</labName>
<labAddress>Translational Paediatric Oncology, National Cancer Research Institute (IST), L.go R. Benzi, 10 - 16132 - Genoa, Italy</labAddress>
</experimenter>
<experimenter id='5'>
<firstName>Francesca</firstName>
<lastName>Valdora</lastName>
<email>francescavaldora@libero.it</email>
<labName>Department of Oncology and Genetics (DOBIG), University of Genoa</labName>
<labAddress>c/o Translational Paediatric Oncology, National Cancer Research Institute (IST),</labAddress>
</experimenter>
<sample id='LAN5_not amplified'>
<type>unkn</type>
</sample>
<sample id='LAN5_amplified'>
<type>unkn</type>
</sample>
<sample id='GI-ME-N_not amplified'>
<type>unkn</type>
</sample>
<sample id='GI-ME-N_amplified'>
<type>unkn</type>
</sample>
<target id='18S'>
<type>ref</type>
<dyeId>VIC</dyeId>
</target>
<target id='TUCR1'>
<type>toi</type>
<dyeId>SYBRgreen</dyeId>
</target>
<target id='TUCR2'>
<type>toi</type>
<dyeId>SYBRgreen</dyeId>
</target>
<target id='TUCR3'>
<type>toi</type>
<dyeId>SYBRgreen</dyeId>
</target>
<target id='TUCR4'>
<type>toi</type>
<dyeId>SYBRgreen</dyeId>
</target>
<target id='TUCR5'>
<type>toi</type>
<dyeId>SYBRgreen</dyeId>
</target>
<target id='TUCR6'>
<type>toi</type>
<dyeId>SYBRgreen</dyeId>
</target>
<target id='TUCR7'>
<type>toi</type>
<dyeId>SYBRgreen</dyeId>
</target>
<target id='TUCR8'>
<type>toi</type>
<dyeId>SYBRgreen</dyeId>
</target>
<target id='TUCR9'>
<type>toi</type>
<dyeId>SYBRgreen</dyeId>
</target>
<target id='TUCR10'>
<type>toi</type>
<dyeId>SYBRgreen</dyeId>
</target>
<target id='TUCR12'>
<type>toi</type>
<dyeId>SYBRgreen</dyeId>
</target>
<target id='TUCR13'>
<type>toi</type>
<dyeId>SYBRgreen</dyeId>
</target>
<target id='TUCR14'>
<type>toi</type>
<dyeId>SYBRgreen</dyeId>
</target>
<target id='TUCR15'>
<type>toi</type>
<dyeId>SYBRgreen</dyeId>
</target>
<target id='TUCR16'>
<type>toi</type>
<dyeId>SYBRgreen</dyeId>
</target>
<target id='TUCR17'>
<type>toi</type>
<dyeId>SYBRgreen</dyeId>
</target>
<target id='TUCR18'>
<type>toi</type>
<dyeId>SYBRgreen</dyeId>
</target>
<target id='TUCR19'>
<type>toi</type>
<dyeId>SYBRgreen</dyeId>
</target>
<target id='TUCR20'>
<type>toi</type>
<dyeId>SYBRgreen</dyeId>
</target>
<target id='TUCR21'>
<type>toi</type>
<dyeId>SYBRgreen</dyeId>
</target>
<target id='TUCR22'>
<type>toi</type>
<dyeId>SYBRgreen</dyeId>
</target>
<target id='TUCR23'>
<type>toi</type>
<dyeId>SYBRgreen</dyeId>
</target>
<target id='TUCR24'>
<type>toi</type>
<dyeId>SYBRgreen</dyeId>
</target>
<target id='TUCR25'>
<type>toi</type>
<dyeId>SYBRgreen</dyeId>
</target>
<target id='TUCR26'>
<type>toi</type>
<dyeId>SYBRgreen</dyeId>
</target>
<target id='TUCR27'>
<type>toi</type>
<dyeId>SYBRgreen</dyeId>
</target>
<target id='TUCR28'>
<type>toi</type>
<dyeId>SYBRgreen</dyeId>
</target>
<target id='TUCR29'>
<type>toi</type>
<dyeId>SYBRgreen</dyeId>
</target>
<target id='TUCR30'>
<type>toi</type>
<dyeId>SYBRgreen</dyeId>
</target>
<target id='TUCR31'>
<type>toi</type>
<dyeId>SYBRgreen</dyeId>
</target>
<target id='TUCR33'>
<type>toi</type>
<dyeId>SYBRgreen</dyeId>
</target>
<target id='TUCR34'>
<type>toi</type>
<dyeId>SYBRgreen</dyeId>
</target>
<target id='TUCR35'>
<type>toi</type>
<dyeId>SYBRgreen</dyeId>
</target>
<target id='TUCR36'>
<type>toi</type>
<dyeId>SYBRgreen</dyeId>
</target>
<target id='TUCR37'>
<type>toi</type>
<dyeId>SYBRgreen</dyeId>
</target>
<target id='TUCR38'>
<type>toi</type>
<dyeId>SYBRgreen</dyeId>
</target>
<target id='TUCR39'>
<type>toi</type>
<dyeId>SYBRgreen</dyeId>
</target>
<target id='TUCR40'>
<type>toi</type>
<dyeId>SYBRgreen</dyeId>
</target>
<target id='TUCR41'>
<type>toi</type>
<dyeId>SYBRgreen</dyeId>
</target>
<target id='TUCR42'>
<type>toi</type>
<dyeId>SYBRgreen</dyeId>
</target>
<target id='TUCR43'>
<type>toi</type>
<dyeId>SYBRgreen</dyeId>
</target>
<target id='TUCR44'>
<type>toi</type>
<dyeId>SYBRgreen</dyeId>
</target>
<target id='TUCR45'>
<type>toi</type>
<dyeId>SYBRgreen</dyeId>
</target>
<target id='TUCR46'>
<type>toi</type>
<dyeId>SYBRgreen</dyeId>
</target>
<target id='TUCR47'>
<type>toi</type>
<dyeId>SYBRgreen</dyeId>
</target>
<target id='TUCR48'>
<type>toi</type>
<dyeId>SYBRgreen</dyeId>
</target>
<target id='TUCR49'>
<type>toi</type>
<dyeId>SYBRgreen</dyeId>
</target>
<target id='TUCR50'>
<type>toi</type>
<dyeId>SYBRgreen</dyeId>
</target>
<target id='TUCR51'>
<type>toi</type>
<dyeId>SYBRgreen</dyeId>
</target>
<target id='TUCR52'>
<type>toi</type>
<dyeId>SYBRgreen</dyeId>
</target>
<target id='TUCR53'>
<type>toi</type>
<dyeId>SYBRgreen</dyeId>
</target>
<target id='TUCR54'>
<type>toi</type>
<dyeId>SYBRgreen</dyeId>
</target>
<target id='TUCR55'>
<type>toi</type>
<dyeId>SYBRgreen</dyeId>
</target>
<target id='TUCR56'>
<type>toi</type>
<dyeId>SYBRgreen</dyeId>
</target>
<target id='TUCR57'>
<type>toi</type>
<dyeId>SYBRgreen</dyeId>
</target>
<target id='TUCR58'>
<type>toi</type>
<dyeId>SYBRgreen</dyeId>
</target>
<target id='TUCR59'>
<type>toi</type>
<dyeId>SYBRgreen</dyeId>
</target>
<target id='TUCR60'>
<type>toi</type>
<dyeId>SYBRgreen</dyeId>
</target>
<target id='TUCR61'>
<type>toi</type>
<dyeId>SYBRgreen</dyeId>
</target>
<target id='TUCR62'>
<type>toi</type>
<dyeId>SYBRgreen</dyeId>
</target>
<target id='TUCR63'>
<type>toi</type>
<dyeId>SYBRgreen</dyeId>
</target>
<target id='TUCR64'>
<type>toi</type>
<dyeId>SYBRgreen</dyeId>
</target>
<target id='TUCR65'>
<type>toi</type>
<dyeId>SYBRgreen</dyeId>
</target>
<target id='TUCR66'>
<type>toi</type>
<dyeId>SYBRgreen</dyeId>
</target>
<target id='TUCR67'>
<type>toi</type>
<dyeId>SYBRgreen</dyeId>
</target>
<target id='TUCR68'>
<type>toi</type>
<dyeId>SYBRgreen</dyeId>
</target>
<target id='TUCR69'>
<type>toi</type>
<dyeId>SYBRgreen</dyeId>
</target>
<target id='TUCR70'>
<type>toi</type>
<dyeId>SYBRgreen</dyeId>
</target>
<target id='TUCR71'>
<type>toi</type>
<dyeId>SYBRgreen</dyeId>
</target>
<target id='TUCR72'>
<type>toi</type>
<dyeId>SYBRgreen</dyeId>
</target>
<target id='TUCR73'>
<type>toi</type>
<dyeId>SYBRgreen</dyeId>
</target>
<target id='TUCR74'>
<type>toi</type>
<dyeId>SYBRgreen</dyeId>
</target>
<target id='TUCR75'>
<type>toi</type>
<dyeId>SYBRgreen</dyeId>
</target>
<target id='TUCR76'>
<type>toi</type>
<dyeId>SYBRgreen</dyeId>
</target>
<target id='TUCR77'>
<type>toi</type>
<dyeId>SYBRgreen</dyeId>
</target>
<target id='TUCR78'>
<type>toi</type>
<dyeId>SYBRgreen</dyeId>
</target>
<target id='TUCR79'>
<type>toi</type>
<dyeId>SYBRgreen</dyeId>
</target>
<target id='TUCR80'>
<type>toi</type>
<dyeId>SYBRgreen</dyeId>
</target>
<target id='TUCR81'>
<type>toi</type>
<dyeId>SYBRgreen</dyeId>
</target>
<target id='TUCR82'>
<type>toi</type>
<dyeId>SYBRgreen</dyeId>
</target>
<target id='TUCR83'>
<type>toi</type>
<dyeId>SYBRgreen</dyeId>
</target>
<target id='TUCR84'>
<type>toi</type>
<dyeId>SYBRgreen</dyeId>
</target>
<target id='TUCR85'>
<type>toi</type>
<dyeId>SYBRgreen</dyeId>
</target>
<target id='TUCR86'>
<type>toi</type>
<dyeId>SYBRgreen</dyeId>
</target>
<target id='TUCR87'>
<type>toi</type>
<dyeId>SYBRgreen</dyeId>
</target>
<target id='TUCR88'>
<type>toi</type>
<dyeId>SYBRgreen</dyeId>
</target>
<target id='TUCR89'>
<type>toi</type>
<dyeId>SYBRgreen</dyeId>
</target>
<target id='TUCR90'>
<type>toi</type>
<dyeId>SYBRgreen</dyeId>
</target>
<target id='TUCR91'>
<type>toi</type>
<dyeId>SYBRgreen</dyeId>
</target>
<target id='TUCR92'>
<type>toi</type>
<dyeId>SYBRgreen</dyeId>
</target>
<target id='TUCR93'>
<type>toi</type>
<dyeId>SYBRgreen</dyeId>
</target>
<target id='TUCR94'>
<type>toi</type>
<dyeId>SYBRgreen</dyeId>
</target>
<target id='TUCR95'>
<type>toi</type>
<dyeId>SYBRgreen</dyeId>
</target>
<target id='TUCR96'>
<type>toi</type>
<dyeId>SYBRgreen</dyeId>
</target>
<target id='TUCR97'>
<type>toi</type>
<dyeId>SYBRgreen</dyeId>
</target>
<target id='TUCR98'>
<type>toi</type>
<dyeId>SYBRgreen</dyeId>
</target>
<target id='TUCR99'>
<type>toi</type>
<dyeId>SYBRgreen</dyeId>
</target>
<target id='TUCR100'>
<type>toi</type>
<dyeId>SYBRgreen</dyeId>
</target>
<target id='TUCR101'>
<type>toi</type>
<dyeId>SYBRgreen</dyeId>
</target>
<target id='TUCR102'>
<type>toi</type>
<dyeId>SYBRgreen</dyeId>
</target>
<target id='TUCR103'>
<type>toi</type>
<dyeId>SYBRgreen</dyeId>
</target>
<target id='TUCR104'>
<type>toi</type>
<dyeId>SYBRgreen</dyeId>
</target>
<target id='TUCR105'>
<type>toi</type>
<dyeId>SYBRgreen</dyeId>
</target>
<target id='TUCR106'>
<type>toi</type>
<dyeId>SYBRgreen</dyeId>
</target>
<target id='TUCR107'>
<type>toi</type>
<dyeId>SYBRgreen</dyeId>
</target>
<target id='TUCR108'>
<type>toi</type>
<dyeId>SYBRgreen</dyeId>
</target>
<target id='TUCR109'>
<type>toi</type>
<dyeId>SYBRgreen</dyeId>
</target>
<target id='TUCR110'>
<type>toi</type>
<dyeId>SYBRgreen</dyeId>
</target>
<target id='TUCR111'>
<type>toi</type>
<dyeId>SYBRgreen</dyeId>
</target>
<target id='TUCR112'>
<type>toi</type>
<dyeId>SYBRgreen</dyeId>
</target>
<target id='TUCR113'>
<type>toi</type>
<dyeId>SYBRgreen</dyeId>
</target>
<target id='TUCR114'>
<type>toi</type>
<dyeId>SYBRgreen</dyeId>
</target>
<target id='TUCR115'>
<type>toi</type>
<dyeId>SYBRgreen</dyeId>
</target>
<target id='TUCR116'>
<type>toi</type>
<dyeId>SYBRgreen</dyeId>
</target>
<target id='TUCR117'>
<type>toi</type>
<dyeId>SYBRgreen</dyeId>
</target>
<target id='TUCR118'>
<type>toi</type>
<dyeId>SYBRgreen</dyeId>
</target>
<target id='TUCR119'>
<type>toi</type>
<dyeId>SYBRgreen</dyeId>
</target>
<target id='TUCR120'>
<type>toi</type>
<dyeId>SYBRgreen</dyeId>
</target>
<target id='TUCR121'>
<type>toi</type>
<dyeId>SYBRgreen</dyeId>
</target>
<target id='TUCR122'>
<type>toi</type>
<dyeId>SYBRgreen</dyeId>
</target>
<target id='TUCR123'>
<type>toi</type>
<dyeId>SYBRgreen</dyeId>
</target>
<target id='TUCR124'>
<type>toi</type>
<dyeId>SYBRgreen</dyeId>
</target>
<target id='TUCR125'>
<type>toi</type>
<dyeId>SYBRgreen</dyeId>
</target>
<target id='TUCR126'>
<type>toi</type>
<dyeId>SYBRgreen</dyeId>
</target>
<target id='TUCR127'>
<type>toi</type>
<dyeId>SYBRgreen</dyeId>
</target>
<target id='TUCR128'>
<type>toi</type>
<dyeId>SYBRgreen</dyeId>
</target>
<target id='TUCR129'>
<type>toi</type>
<dyeId>SYBRgreen</dyeId>
</target>
<target id='TUCR130'>
<type>toi</type>
<dyeId>SYBRgreen</dyeId>
</target>
<target id='TUCR131'>
<type>toi</type>
<dyeId>SYBRgreen</dyeId>
</target>
<target id='TUCR132'>
<type>toi</type>
<dyeId>SYBRgreen</dyeId>
</target>
<target id='TUCR133'>
<type>toi</type>
<dyeId>SYBRgreen</dyeId>
</target>
<target id='TUCR134'>
<type>toi</type>
<dyeId>SYBRgreen</dyeId>
</target>
<target id='TUCR135'>
<type>toi</type>
<dyeId>SYBRgreen</dyeId>
</target>
<target id='TUCR136'>
<type>toi</type>
<dyeId>SYBRgreen</dyeId>
</target>
<target id='TUCR137'>
<type>toi</type>
<dyeId>SYBRgreen</dyeId>
</target>
<target id='TUCR138'>
<type>toi</type>
<dyeId>SYBRgreen</dyeId>
</target>
<target id='TUCR139'>
<type>toi</type>
<dyeId>SYBRgreen</dyeId>
</target>
<target id='TUCR140'>
<type>toi</type>
<dyeId>SYBRgreen</dyeId>
</target>
<target id='TUCR141'>
<type>toi</type>
<dyeId>SYBRgreen</dyeId>
</target>
<target id='TUCR142'>
<type>toi</type>
<dyeId>SYBRgreen</dyeId>
</target>
<target id='TUCR143'>
<type>toi</type>
<dyeId>SYBRgreen</dyeId>
</target>
<target id='TUCR144'>
<type>toi</type>
<dyeId>SYBRgreen</dyeId>
</target>
<target id='TUCR145'>
<type>toi</type>
<dyeId>SYBRgreen</dyeId>
</target>
<target id='TUCR146'>
<type>toi</type>
<dyeId>SYBRgreen</dyeId>
</target>
<target id='TUCR147'>
<type>toi</type>
<dyeId>SYBRgreen</dyeId>
</target>
<target id='TUCR148'>
<type>toi</type>
<dyeId>SYBRgreen</dyeId>
</target>
<target id='TUCR149'>
<type>toi</type>
<dyeId>SYBRgreen</dyeId>
</target>
<target id='TUCR150'>
<type>toi</type>
<dyeId>SYBRgreen</dyeId>
</target>
<target id='TUCR151'>
<type>toi</type>
<dyeId>SYBRgreen</dyeId>
</target>
<target id='TUCR152'>
<type>toi</type>
<dyeId>SYBRgreen</dyeId>
</target>
<target id='TUCR153'>
<type>toi</type>
<dyeId>SYBRgreen</dyeId>
</target>
<target id='TUCR154'>
<type>toi</type>
<dyeId>SYBRgreen</dyeId>
</target>
<target id='TUCR155'>
<type>toi</type>
<dyeId>SYBRgreen</dyeId>
</target>
<target id='TUCR156'>
<type>toi</type>
<dyeId>SYBRgreen</dyeId>
</target>
<target id='TUCR157'>
<type>toi</type>
<dyeId>SYBRgreen</dyeId>
</target>
<target id='TUCR158'>
<type>toi</type>
<dyeId>SYBRgreen</dyeId>
</target>
<target id='TUCR159'>
<type>toi</type>
<dyeId>SYBRgreen</dyeId>
</target>
<target id='TUCR160'>
<type>toi</type>
<dyeId>SYBRgreen</dyeId>
</target>
<target id='TUCR161'>
<type>toi</type>
<dyeId>SYBRgreen</dyeId>
</target>
<target id='TUCR162'>
<type>toi</type>
<dyeId>SYBRgreen</dyeId>
</target>
<target id='TUCR163'>
<type>toi</type>
<dyeId>SYBRgreen</dyeId>
</target>
<target id='TUCR164'>
<type>toi</type>
<dyeId>SYBRgreen</dyeId>
</target>
<target id='TUCR165'>
<type>toi</type>
<dyeId>SYBRgreen</dyeId>
</target>
<target id='TUCR166'>
<type>toi</type>
<dyeId>SYBRgreen</dyeId>
</target>
<target id='TUCR167'>
<type>toi</type>
<dyeId>SYBRgreen</dyeId>
</target>
<target id='TUCR168'>
<type>toi</type>
<dyeId>SYBRgreen</dyeId>
</target>
<target id='TUCR169'>
<type>toi</type>
<dyeId>SYBRgreen</dyeId>
</target>
<target id='TUCR170'>
<type>toi</type>
<dyeId>SYBRgreen</dyeId>
</target>
<target id='TUCR171'>
<type>toi</type>
<dyeId>SYBRgreen</dyeId>
</target>
<target id='TUCR172'>
<type>toi</type>
<dyeId>SYBRgreen</dyeId>
</target>
<target id='TUCR173'>
<type>toi</type>
<dyeId>SYBRgreen</dyeId>
</target>
<target id='TUCR174'>
<type>toi</type>
<dyeId>SYBRgreen</dyeId>
</target>
<target id='TUCR175'>
<type>toi</type>
<dyeId>SYBRgreen</dyeId>
</target>
<target id='TUCR176'>
<type>toi</type>
<dyeId>SYBRgreen</dyeId>
</target>
<target id='TUCR177'>
<type>toi</type>
<dyeId>SYBRgreen</dyeId>
</target>
<target id='TUCR178'>
<type>toi</type>
<dyeId>SYBRgreen</dyeId>
</target>
<target id='TUCR179'>
<type>toi</type>
<dyeId>SYBRgreen</dyeId>
</target>
<target id='TUCR180'>
<type>toi</type>
<dyeId>SYBRgreen</dyeId>
</target>
<target id='TUCR181'>
<type>toi</type>
<dyeId>SYBRgreen</dyeId>
</target>
<target id='TUCR182'>
<type>toi</type>
<dyeId>SYBRgreen</dyeId>
</target>
<target id='TUCR183'>
<type>toi</type>
<dyeId>SYBRgreen</dyeId>
</target>
<target id='TUCR184'>
<type>toi</type>
<dyeId>SYBRgreen</dyeId>
</target>
<target id='TUCR185'>
<type>toi</type>
<dyeId>SYBRgreen</dyeId>
</target>
<target id='TUCR186'>
<type>toi</type>
<dyeId>SYBRgreen</dyeId>
</target>
<target id='TUCR187'>
<type>toi</type>
<dyeId>SYBRgreen</dyeId>
</target>
<target id='TUCR188'>
<type>toi</type>
<dyeId>SYBRgreen</dyeId>
</target>
<target id='TUCR189'>
<type>toi</type>
<dyeId>SYBRgreen</dyeId>
</target>
<target id='TUCR190'>
<type>toi</type>
<dyeId>SYBRgreen</dyeId>
</target>
<target id='TUCR191'>
<type>toi</type>
<dyeId>SYBRgreen</dyeId>
</target>
<target id='TUCR192'>
<type>toi</type>
<dyeId>SYBRgreen</dyeId>
</target>
<target id='TUCR193'>
<type>toi</type>
<dyeId>SYBRgreen</dyeId>
</target>
<target id='TUCR194'>
<type>toi</type>
<dyeId>SYBRgreen</dyeId>
</target>
<target id='TUCR195'>
<type>toi</type>
<dyeId>SYBRgreen</dyeId>
</target>
<target id='TUCR196'>
<type>toi</type>
<dyeId>SYBRgreen</dyeId>
</target>
<target id='TUCR197'>
<type>toi</type>
<dyeId>SYBRgreen</dyeId>
</target>
<target id='TUCR198'>
<type>toi</type>
<dyeId>SYBRgreen</dyeId>
</target>
<target id='TUCR199'>
<type>toi</type>
<dyeId>SYBRgreen</dyeId>
</target>
<target id='TUCR200'>
<type>toi</type>
<dyeId>SYBRgreen</dyeId>
</target>
<target id='TUCR201'>
<type>toi</type>
<dyeId>SYBRgreen</dyeId>
</target>
<target id='TUCR202'>
<type>toi</type>
<dyeId>SYBRgreen</dyeId>
</target>
<target id='TUCR203'>
<type>toi</type>
<dyeId>SYBRgreen</dyeId>
</target>
<target id='TUCR204'>
<type>toi</type>
<dyeId>SYBRgreen</dyeId>
</target>
<target id='TUCR205'>
<type>toi</type>
<dyeId>SYBRgreen</dyeId>
</target>
<target id='TUCR206'>
<type>toi</type>
<dyeId>SYBRgreen</dyeId>
</target>
<target id='TUCR207'>
<type>toi</type>
<dyeId>SYBRgreen</dyeId>
</target>
<target id='TUCR208'>
<type>toi</type>
<dyeId>SYBRgreen</dyeId>
</target>
<target id='TUCR209'>
<type>toi</type>
<dyeId>SYBRgreen</dyeId>
</target>
<target id='TUCR210'>
<type>toi</type>
<dyeId>SYBRgreen</dyeId>
</target>
<target id='TUCR211'>
<type>toi</type>
<dyeId>SYBRgreen</dyeId>
</target>
<target id='TUCR212'>
<type>toi</type>
<dyeId>SYBRgreen</dyeId>
</target>
<target id='TUCR213'>
<type>toi</type>
<dyeId>SYBRgreen</dyeId>
</target>
<target id='TUCR214'>
<type>toi</type>
<dyeId>SYBRgreen</dyeId>
</target>
<target id='TUCR215'>
<type>toi</type>
<dyeId>SYBRgreen</dyeId>
</target>
<target id='TUCR216'>
<type>toi</type>
<dyeId>SYBRgreen</dyeId>
</target>
<target id='TUCR217'>
<type>toi</type>
<dyeId>SYBRgreen</dyeId>
</target>
<target id='TUCR218'>
<type>toi</type>
<dyeId>SYBRgreen</dyeId>
</target>
<target id='TUCR219'>
<type>toi</type>
<dyeId>SYBRgreen</dyeId>
</target>
<target id='TUCR220'>
<type>toi</type>
<dyeId>SYBRgreen</dyeId>
</target>
<target id='TUCR221'>
<type>toi</type>
<dyeId>SYBRgreen</dyeId>
</target>
<target id='TUCR222'>
<type>toi</type>
<dyeId>SYBRgreen</dyeId>
</target>
<target id='TUCR223'>
<type>toi</type>
<dyeId>SYBRgreen</dyeId>
</target>
<target id='TUCR224'>
<type>toi</type>
<dyeId>SYBRgreen</dyeId>
</target>
<target id='TUCR225'>
<type>toi</type>
<dyeId>SYBRgreen</dyeId>
</target>
<target id='TUCR226'>
<type>toi</type>
<dyeId>SYBRgreen</dyeId>
</target>
<target id='TUCR227'>
<type>toi</type>
<dyeId>SYBRgreen</dyeId>
</target>
<target id='TUCR228'>
<type>toi</type>
<dyeId>SYBRgreen</dyeId>
</target>
<target id='TUCR229'>
<type>toi</type>
<dyeId>SYBRgreen</dyeId>
</target>
<target id='TUCR230'>
<type>toi</type>
<dyeId>SYBRgreen</dyeId>
</target>
<target id='TUCR231'>
<type>toi</type>
<dyeId>SYBRgreen</dyeId>
</target>
<target id='TUCR232'>
<type>toi</type>
<dyeId>SYBRgreen</dyeId>
</target>
<target id='TUCR233'>
<type>toi</type>
<dyeId>SYBRgreen</dyeId>
</target>
<target id='TUCR234'>
<type>toi</type>
<dyeId>SYBRgreen</dyeId>
</target>
<target id='TUCR235'>
<type>toi</type>
<dyeId>SYBRgreen</dyeId>
</target>
<target id='TUCR236'>
<type>toi</type>
<dyeId>SYBRgreen</dyeId>
</target>
<target id='TUCR237'>
<type>toi</type>
<dyeId>SYBRgreen</dyeId>
</target>
<target id='TUCR238'>
<type>toi</type>
<dyeId>SYBRgreen</dyeId>
</target>
<target id='TUCR239'>
<type>toi</type>
<dyeId>SYBRgreen</dyeId>
</target>
<target id='TUCR240'>
<type>toi</type>
<dyeId>SYBRgreen</dyeId>
</target>
<target id='TUCR241'>
<type>toi</type>
<dyeId>SYBRgreen</dyeId>
</target>
<target id='TUCR242'>
<type>toi</type>
<dyeId>SYBRgreen</dyeId>
</target>
<target id='TUCR243'>
<type>toi</type>
<dyeId>SYBRgreen</dyeId>
</target>
<target id='TUCR244'>
<type>toi</type>
<dyeId>SYBRgreen</dyeId>
</target>
<target id='TUCR245'>
<type>toi</type>
<dyeId>SYBRgreen</dyeId>
</target>
<target id='TUCR246'>
<type>toi</type>
<dyeId>SYBRgreen</dyeId>
</target>
<target id='TUCR247'>
<type>toi</type>
<dyeId>SYBRgreen</dyeId>
</target>
<target id='TUCR248'>
<type>toi</type>
<dyeId>SYBRgreen</dyeId>
</target>
<target id='TUCR249'>
<type>toi</type>
<dyeId>SYBRgreen</dyeId>
</target>
<target id='TUCR250'>
<type>toi</type>
<dyeId>SYBRgreen</dyeId>
</target>
<target id='TUCR251'>
<type>toi</type>
<dyeId>SYBRgreen</dyeId>
</target>
<target id='TUCR252'>
<type>toi</type>
<dyeId>SYBRgreen</dyeId>
</target>
<target id='TUCR253'>
<type>toi</type>
<dyeId>SYBRgreen</dyeId>
</target>
<target id='TUCR254'>
<type>toi</type>
<dyeId>SYBRgreen</dyeId>
</target>
<target id='TUCR255'>
<type>toi</type>
<dyeId>SYBRgreen</dyeId>
</target>
<target id='TUCR256'>
<type>toi</type>
<dyeId>SYBRgreen</dyeId>
</target>
<target id='TUCR257'>
<type>toi</type>
<dyeId>SYBRgreen</dyeId>
</target>
<target id='TUCR258'>
<type>toi</type>
<dyeId>SYBRgreen</dyeId>
</target>
<target id='TUCR259'>
<type>toi</type>
<dyeId>SYBRgreen</dyeId>
</target>
<target id='TUCR260'>
<type>toi</type>
<dyeId>SYBRgreen</dyeId>
</target>
<target id='TUCR261'>
<type>toi</type>
<dyeId>SYBRgreen</dyeId>
</target>
<target id='TUCR262'>
<type>toi</type>
<dyeId>SYBRgreen</dyeId>
</target>
<target id='TUCR263'>
<type>toi</type>
<dyeId>SYBRgreen</dyeId>
</target>
<target id='TUCR264'>
<type>toi</type>
<dyeId>SYBRgreen</dyeId>
</target>
<target id='TUCR265'>
<type>toi</type>
<dyeId>SYBRgreen</dyeId>
</target>
<target id='TUCR266'>
<type>toi</type>
<dyeId>SYBRgreen</dyeId>
</target>
<target id='TUCR267'>
<type>toi</type>
<dyeId>SYBRgreen</dyeId>
</target>
<target id='TUCR268'>
<type>toi</type>
<dyeId>SYBRgreen</dyeId>
</target>
<target id='TUCR269'>
<type>toi</type>
<dyeId>SYBRgreen</dyeId>
</target>
<target id='TUCR270'>
<type>toi</type>
<dyeId>SYBRgreen</dyeId>
</target>
<target id='TUCR271'>
<type>toi</type>
<dyeId>SYBRgreen</dyeId>
</target>
<target id='TUCR272'>
<type>toi</type>
<dyeId>SYBRgreen</dyeId>
</target>
<target id='TUCR273'>
<type>toi</type>
<dyeId>SYBRgreen</dyeId>
</target>
<target id='TUCR274'>
<type>toi</type>
<dyeId>SYBRgreen</dyeId>
</target>
<target id='TUCR275'>
<type>toi</type>
<dyeId>SYBRgreen</dyeId>
</target>
<target id='TUCR276'>
<type>toi</type>
<dyeId>SYBRgreen</dyeId>
</target>
<target id='TUCR277'>
<type>toi</type>
<dyeId>SYBRgreen</dyeId>
</target>
<target id='TUCR278'>
<type>toi</type>
<dyeId>SYBRgreen</dyeId>
</target>
<target id='TUCR279'>
<type>toi</type>
<dyeId>SYBRgreen</dyeId>
</target>
<target id='TUCR280'>
<type>toi</type>
<dyeId>SYBRgreen</dyeId>
</target>
<target id='TUCR281'>
<type>toi</type>
<dyeId>SYBRgreen</dyeId>
</target>
<target id='TUCR282'>
<type>toi</type>
<dyeId>SYBRgreen</dyeId>
</target>
<target id='TUCR283'>
<type>toi</type>
<dyeId>SYBRgreen</dyeId>
</target>
<target id='TUCR284'>
<type>toi</type>
<dyeId>SYBRgreen</dyeId>
</target>
<target id='TUCR285'>
<type>toi</type>
<dyeId>SYBRgreen</dyeId>
</target>
<target id='TUCR286'>
<type>toi</type>
<dyeId>SYBRgreen</dyeId>
</target>
<target id='TUCR287'>
<type>toi</type>
<dyeId>SYBRgreen</dyeId>
</target>
<target id='TUCR288'>
<type>toi</type>
<dyeId>SYBRgreen</dyeId>
</target>
<target id='TUCR289'>
<type>toi</type>
<dyeId>SYBRgreen</dyeId>
</target>
<target id='TUCR290'>
<type>toi</type>
<dyeId>SYBRgreen</dyeId>
</target>
<target id='TUCR291'>
<type>toi</type>
<dyeId>SYBRgreen</dyeId>
</target>
<target id='TUCR292'>
<type>toi</type>
<dyeId>SYBRgreen</dyeId>
</target>
<target id='TUCR293'>
<type>toi</type>
<dyeId>SYBRgreen</dyeId>
</target>
<target id='TUCR294'>
<type>toi</type>
<dyeId>SYBRgreen</dyeId>
</target>
<target id='TUCR295'>
<type>toi</type>
<dyeId>SYBRgreen</dyeId>
</target>
<target id='TUCR296'>
<type>toi</type>
<dyeId>SYBRgreen</dyeId>
</target>
<target id='TUCR297'>
<type>toi</type>
<dyeId>SYBRgreen</dyeId>
</target>
<target id='TUCR298'>
<type>toi</type>
<dyeId>SYBRgreen</dyeId>
</target>
<target id='TUCR299'>
<type>toi</type>
<dyeId>SYBRgreen</dyeId>
</target>
<target id='TUCR300'>
<type>toi</type>
<dyeId>SYBRgreen</dyeId>
</target>
<target id='TUCR301'>
<type>toi</type>
<dyeId>SYBRgreen</dyeId>
</target>
<target id='TUCR302'>
<type>toi</type>
<dyeId>SYBRgreen</dyeId>
</target>
<target id='TUCR303'>
<type>toi</type>
<dyeId>SYBRgreen</dyeId>
</target>
<target id='TUCR304'>
<type>toi</type>
<dyeId>SYBRgreen</dyeId>
</target>
<target id='TUCR305'>
<type>toi</type>
<dyeId>SYBRgreen</dyeId>
</target>
<target id='TUCR306'>
<type>toi</type>
<dyeId>SYBRgreen</dyeId>
</target>
<target id='TUCR307'>
<type>toi</type>
<dyeId>SYBRgreen</dyeId>
</target>
<target id='TUCR308'>
<type>toi</type>
<dyeId>SYBRgreen</dyeId>
</target>
<target id='TUCR309'>
<type>toi</type>
<dyeId>SYBRgreen</dyeId>
</target>
<target id='TUCR310'>
<type>toi</type>
<dyeId>SYBRgreen</dyeId>
</target>
<target id='TUCR311'>
<type>toi</type>
<dyeId>SYBRgreen</dyeId>
</target>
<target id='TUCR312'>
<type>toi</type>
<dyeId>SYBRgreen</dyeId>
</target>
<target id='TUCR313'>
<type>toi</type>
<dyeId>SYBRgreen</dyeId>
</target>
<target id='TUCR314'>
<type>toi</type>
<dyeId>SYBRgreen</dyeId>
</target>
<target id='TUCR315'>
<type>toi</type>
<dyeId>SYBRgreen</dyeId>
</target>
<target id='TUCR316'>
<type>toi</type>
<dyeId>SYBRgreen</dyeId>
</target>
<target id='TUCR317'>
<type>toi</type>
<dyeId>SYBRgreen</dyeId>
</target>
<target id='TUCR318'>
<type>toi</type>
<dyeId>SYBRgreen</dyeId>
</target>
<target id='TUCR319'>
<type>toi</type>
<dyeId>SYBRgreen</dyeId>
</target>
<target id='TUCR320'>
<type>toi</type>
<dyeId>SYBRgreen</dyeId>
</target>
<target id='TUCR321'>
<type>toi</type>
<dyeId>SYBRgreen</dyeId>
</target>
<target id='TUCR322'>
<type>toi</type>
<dyeId>SYBRgreen</dyeId>
</target>
<target id='TUCR323'>
<type>toi</type>
<dyeId>SYBRgreen</dyeId>
</target>
<target id='TUCR324'>
<type>toi</type>
<dyeId>SYBRgreen</dyeId>
</target>
<target id='TUCR325'>
<type>toi</type>
<dyeId>SYBRgreen</dyeId>
</target>
<target id='TUCR326'>
<type>toi</type>
<dyeId>SYBRgreen</dyeId>
</target>
<target id='TUCR327'>
<type>toi</type>
<dyeId>SYBRgreen</dyeId>
</target>
<target id='TUCR328'>
<type>toi</type>
<dyeId>SYBRgreen</dyeId>
</target>
<target id='TUCR329'>
<type>toi</type>
<dyeId>SYBRgreen</dyeId>
</target>
<target id='TUCR330'>
<type>toi</type>
<dyeId>SYBRgreen</dyeId>
</target>
<target id='TUCR331'>
<type>toi</type>
<dyeId>SYBRgreen</dyeId>
</target>
<target id='TUCR332'>
<type>toi</type>
<dyeId>SYBRgreen</dyeId>
</target>
<target id='TUCR333'>
<type>toi</type>
<dyeId>SYBRgreen</dyeId>
</target>
<target id='TUCR334'>
<type>toi</type>
<dyeId>SYBRgreen</dyeId>
</target>
<target id='TUCR335'>
<type>toi</type>
<dyeId>SYBRgreen</dyeId>
</target>
<target id='TUCR336'>
<type>toi</type>
<dyeId>SYBRgreen</dyeId>
</target>
<target id='TUCR337'>
<type>toi</type>
<dyeId>SYBRgreen</dyeId>
</target>
<target id='TUCR338'>
<type>toi</type>
<dyeId>SYBRgreen</dyeId>
</target>
<target id='TUCR339'>
<type>toi</type>
<dyeId>SYBRgreen</dyeId>
</target>
<target id='TUCR340'>
<type>toi</type>
<dyeId>SYBRgreen</dyeId>
</target>
<target id='TUCR341'>
<type>toi</type>
<dyeId>SYBRgreen</dyeId>
</target>
<target id='TUCR342'>
<type>toi</type>
<dyeId>SYBRgreen</dyeId>
</target>
<target id='TUCR343'>
<type>toi</type>
<dyeId>SYBRgreen</dyeId>
</target>
<target id='TUCR344'>
<type>toi</type>
<dyeId>SYBRgreen</dyeId>
</target>
<target id='TUCR345'>
<type>toi</type>
<dyeId>SYBRgreen</dyeId>
</target>
<target id='TUCR346'>
<type>toi</type>
<dyeId>SYBRgreen</dyeId>
</target>
<target id='TUCR347'>
<type>toi</type>
<dyeId>SYBRgreen</dyeId>
</target>
<target id='TUCR348'>
<type>toi</type>
<dyeId>SYBRgreen</dyeId>
</target>
<target id='TUCR349'>
<type>toi</type>
<dyeId>SYBRgreen</dyeId>
</target>
<target id='TUCR350'>
<type>toi</type>
<dyeId>SYBRgreen</dyeId>
</target>
<target id='TUCR351'>
<type>toi</type>
<dyeId>SYBRgreen</dyeId>
</target>
<target id='TUCR352'>
<type>toi</type>
<dyeId>SYBRgreen</dyeId>
</target>
<target id='TUCR353'>
<type>toi</type>
<dyeId>SYBRgreen</dyeId>
</target>
<target id='TUCR354'>
<type>toi</type>
<dyeId>SYBRgreen</dyeId>
</target>
<target id='TUCR355'>
<type>toi</type>
<dyeId>SYBRgreen</dyeId>
</target>
<target id='TUCR356'>
<type>toi</type>
<dyeId>SYBRgreen</dyeId>
</target>
<target id='TUCR357'>
<type>toi</type>
<dyeId>SYBRgreen</dyeId>
</target>
<target id='TUCR358'>
<type>toi</type>
<dyeId>SYBRgreen</dyeId>
</target>
<target id='TUCR359'>
<type>toi</type>
<dyeId>SYBRgreen</dyeId>
</target>
<target id='TUCR360'>
<type>toi</type>
<dyeId>SYBRgreen</dyeId>
</target>
<target id='TUCR361'>
<type>toi</type>
<dyeId>SYBRgreen</dyeId>
</target>
<target id='TUCR362'>
<type>toi</type>
<dyeId>SYBRgreen</dyeId>
</target>
<target id='TUCR363'>
<type>toi</type>
<dyeId>SYBRgreen</dyeId>
</target>
<target id='TUCR364'>
<type>toi</type>
<dyeId>SYBRgreen</dyeId>
</target>
<target id='TUCR365'>
<type>toi</type>
<dyeId>SYBRgreen</dyeId>
</target>
<target id='TUCR366'>
<type>toi</type>
<dyeId>SYBRgreen</dyeId>
</target>
<target id='TUCR367'>
<type>toi</type>
<dyeId>SYBRgreen</dyeId>
</target>
<target id='TUCR368'>
<type>toi</type>
<dyeId>SYBRgreen</dyeId>
</target>
<target id='TUCR369'>
<type>toi</type>
<dyeId>SYBRgreen</dyeId>
</target>
<target id='TUCR370'>
<type>toi</type>
<dyeId>SYBRgreen</dyeId>
</target>
<target id='TUCR371'>
<type>toi</type>
<dyeId>SYBRgreen</dyeId>
</target>
<target id='TUCR372'>
<type>toi</type>
<dyeId>SYBRgreen</dyeId>
</target>
<target id='TUCR373'>
<type>toi</type>
<dyeId>SYBRgreen</dyeId>
</target>
<target id='TUCR374'>
<type>toi</type>
<dyeId>SYBRgreen</dyeId>
</target>
<target id='TUCR375'>
<type>toi</type>
<dyeId>SYBRgreen</dyeId>
</target>
<target id='TUCR376'>
<type>toi</type>
<dyeId>SYBRgreen</dyeId>
</target>
<target id='TUCR377'>
<type>toi</type>
<dyeId>SYBRgreen</dyeId>
</target>
<target id='TUCR378'>
<type>toi</type>
<dyeId>SYBRgreen</dyeId>
</target>
<target id='TUCR379'>
<type>toi</type>
<dyeId>SYBRgreen</dyeId>
</target>
<target id='TUCR380'>
<type>toi</type>
<dyeId>SYBRgreen</dyeId>
</target>
<target id='TUCR381'>
<type>toi</type>
<dyeId>SYBRgreen</dyeId>
</target>
<target id='TUCR382'>
<type>toi</type>
<dyeId>SYBRgreen</dyeId>
</target>
<target id='TUCR383'>
<type>toi</type>
<dyeId>SYBRgreen</dyeId>
</target>
<target id='TUCR384'>
<type>toi</type>
<dyeId>SYBRgreen</dyeId>
</target>
<target id='TUCR385'>
<type>toi</type>
<dyeId>SYBRgreen</dyeId>
</target>
<target id='TUCR386'>
<type>toi</type>
<dyeId>SYBRgreen</dyeId>
</target>
<target id='TUCR387'>
<type>toi</type>
<dyeId>SYBRgreen</dyeId>
</target>
<target id='TUCR388'>
<type>toi</type>
<dyeId>SYBRgreen</dyeId>
</target>
<target id='TUCR389'>
<type>toi</type>
<dyeId>SYBRgreen</dyeId>
</target>
<target id='TUCR390'>
<type>toi</type>
<dyeId>SYBRgreen</dyeId>
</target>
<target id='TUCR391'>
<type>toi</type>
<dyeId>SYBRgreen</dyeId>
</target>
<target id='TUCR392'>
<type>toi</type>
<dyeId>SYBRgreen</dyeId>
</target>
<target id='TUCR393'>
<type>toi</type>
<dyeId>SYBRgreen</dyeId>
</target>
<target id='TUCR394'>
<type>toi</type>
<dyeId>SYBRgreen</dyeId>
</target>
<target id='TUCR395'>
<type>toi</type>
<dyeId>SYBRgreen</dyeId>
</target>
<target id='TUCR396'>
<type>toi</type>
<dyeId>SYBRgreen</dyeId>
</target>
<target id='TUCR397'>
<type>toi</type>
<dyeId>SYBRgreen</dyeId>
</target>
<target id='TUCR398'>
<type>toi</type>
<dyeId>SYBRgreen</dyeId>
</target>
<target id='TUCR399'>
<type>toi</type>
<dyeId>SYBRgreen</dyeId>
</target>
<target id='TUCR400'>
<type>toi</type>
<dyeId>SYBRgreen</dyeId>
</target>
<target id='TUCR401'>
<type>toi</type>
<dyeId>SYBRgreen</dyeId>
</target>
<target id='TUCR402'>
<type>toi</type>
<dyeId>SYBRgreen</dyeId>
</target>
<target id='TUCR403'>
<type>toi</type>
<dyeId>SYBRgreen</dyeId>
</target>
<target id='TUCR404'>
<type>toi</type>
<dyeId>SYBRgreen</dyeId>
</target>
<target id='TUCR405'>
<type>toi</type>
<dyeId>SYBRgreen</dyeId>
</target>
<target id='TUCR406'>
<type>toi</type>
<dyeId>SYBRgreen</dyeId>
</target>
<target id='TUCR407'>
<type>toi</type>
<dyeId>SYBRgreen</dyeId>
</target>
<target id='TUCR408'>
<type>toi</type>
<dyeId>SYBRgreen</dyeId>
</target>
<target id='TUCR409'>
<type>toi</type>
<dyeId>SYBRgreen</dyeId>
</target>
<target id='TUCR410'>
<type>toi</type>
<dyeId>SYBRgreen</dyeId>
</target>
<target id='TUCR411'>
<type>toi</type>
<dyeId>SYBRgreen</dyeId>
</target>
<target id='TUCR412'>
<type>toi</type>
<dyeId>SYBRgreen</dyeId>
</target>
<target id='TUCR413'>
<type>toi</type>
<dyeId>SYBRgreen</dyeId>
</target>
<target id='TUCR414'>
<type>toi</type>
<dyeId>SYBRgreen</dyeId>
</target>
<target id='TUCR415'>
<type>toi</type>
<dyeId>SYBRgreen</dyeId>
</target>
<target id='TUCR416'>
<type>toi</type>
<dyeId>SYBRgreen</dyeId>
</target>
<target id='TUCR417'>
<type>toi</type>
<dyeId>SYBRgreen</dyeId>
</target>
<target id='TUCR418'>
<type>toi</type>
<dyeId>SYBRgreen</dyeId>
</target>
<target id='TUCR419'>
<type>toi</type>
<dyeId>SYBRgreen</dyeId>
</target>
<target id='TUCR420'>
<type>toi</type>
<dyeId>SYBRgreen</dyeId>
</target>
<target id='TUCR421'>
<type>toi</type>
<dyeId>SYBRgreen</dyeId>
</target>
<target id='TUCR422'>
<type>toi</type>
<dyeId>SYBRgreen</dyeId>
</target>
<target id='TUCR423'>
<type>toi</type>
<dyeId>SYBRgreen</dyeId>
</target>
<target id='TUCR424'>
<type>toi</type>
<dyeId>SYBRgreen</dyeId>
</target>
<target id='TUCR425'>
<type>toi</type>
<dyeId>SYBRgreen</dyeId>
</target>
<target id='TUCR426'>
<type>toi</type>
<dyeId>SYBRgreen</dyeId>
</target>
<target id='TUCR427'>
<type>toi</type>
<dyeId>SYBRgreen</dyeId>
</target>
<target id='TUCR428'>
<type>toi</type>
<dyeId>SYBRgreen</dyeId>
</target>
<target id='TUCR429'>
<type>toi</type>
<dyeId>SYBRgreen</dyeId>
</target>
<target id='TUCR430'>
<type>toi</type>
<dyeId>SYBRgreen</dyeId>
</target>
<target id='TUCR431'>
<type>toi</type>
<dyeId>SYBRgreen</dyeId>
</target>
<target id='TUCR432'>
<type>toi</type>
<dyeId>SYBRgreen</dyeId>
</target>
<target id='TUCR433'>
<type>toi</type>
<dyeId>SYBRgreen</dyeId>
</target>
<target id='TUCR434'>
<type>toi</type>
<dyeId>SYBRgreen</dyeId>
</target>
<target id='TUCR435'>
<type>toi</type>
<dyeId>SYBRgreen</dyeId>
</target>
<target id='TUCR436'>
<type>toi</type>
<dyeId>SYBRgreen</dyeId>
</target>
<target id='TUCR437'>
<type>toi</type>
<dyeId>SYBRgreen</dyeId>
</target>
<target id='TUCR438'>
<type>toi</type>
<dyeId>SYBRgreen</dyeId>
</target>
<target id='TUCR439'>
<type>toi</type>
<dyeId>SYBRgreen</dyeId>
</target>
<target id='TUCR440'>
<type>toi</type>
<dyeId>SYBRgreen</dyeId>
</target>
<target id='TUCR441'>
<type>toi</type>
<dyeId>SYBRgreen</dyeId>
</target>
<target id='TUCR442'>
<type>toi</type>
<dyeId>SYBRgreen</dyeId>
</target>
<target id='TUCR443'>
<type>toi</type>
<dyeId>SYBRgreen</dyeId>
</target>
<target id='TUCR444'>
<type>toi</type>
<dyeId>SYBRgreen</dyeId>
</target>
<target id='TUCR445'>
<type>toi</type>
<dyeId>SYBRgreen</dyeId>
</target>
<target id='TUCR446'>
<type>toi</type>
<dyeId>SYBRgreen</dyeId>
</target>
<target id='TUCR447'>
<type>toi</type>
<dyeId>SYBRgreen</dyeId>
</target>
<target id='TUCR448'>
<type>toi</type>
<dyeId>SYBRgreen</dyeId>
</target>
<target id='TUCR449'>
<type>toi</type>
<dyeId>SYBRgreen</dyeId>
</target>
<target id='TUCR450'>
<type>toi</type>
<dyeId>SYBRgreen</dyeId>
</target>
<target id='TUCR451'>
<type>toi</type>
<dyeId>SYBRgreen</dyeId>
</target>
<target id='TUCR452'>
<type>toi</type>
<dyeId>SYBRgreen</dyeId>
</target>
<target id='TUCR453'>
<type>toi</type>
<dyeId>SYBRgreen</dyeId>
</target>
<target id='TUCR454'>
<type>toi</type>
<dyeId>SYBRgreen</dyeId>
</target>
<target id='TUCR455'>
<type>toi</type>
<dyeId>SYBRgreen</dyeId>
</target>
<target id='TUCR456'>
<type>toi</type>
<dyeId>SYBRgreen</dyeId>
</target>
<target id='TUCR457'>
<type>toi</type>
<dyeId>SYBRgreen</dyeId>
</target>
<target id='TUCR458'>
<type>toi</type>
<dyeId>SYBRgreen</dyeId>
</target>
<target id='TUCR459'>
<type>toi</type>
<dyeId>SYBRgreen</dyeId>
</target>
<target id='TUCR460'>
<type>toi</type>
<dyeId>SYBRgreen</dyeId>
</target>
<target id='TUCR461'>
<type>toi</type>
<dyeId>SYBRgreen</dyeId>
</target>
<target id='TUCR462'>
<type>toi</type>
<dyeId>SYBRgreen</dyeId>
</target>
<target id='TUCR463'>
<type>toi</type>
<dyeId>SYBRgreen</dyeId>
</target>
<target id='TUCR464'>
<type>toi</type>
<dyeId>SYBRgreen</dyeId>
</target>
<target id='TUCR465'>
<type>toi</type>
<dyeId>SYBRgreen</dyeId>
</target>
<target id='TUCR466'>
<type>toi</type>
<dyeId>SYBRgreen</dyeId>
</target>
<target id='TUCR467'>
<type>toi</type>
<dyeId>SYBRgreen</dyeId>
</target>
<target id='TUCR468'>
<type>toi</type>
<dyeId>SYBRgreen</dyeId>
</target>
<target id='TUCR469'>
<type>toi</type>
<dyeId>SYBRgreen</dyeId>
</target>
<target id='TUCR470'>
<type>toi</type>
<dyeId>SYBRgreen</dyeId>
</target>
<target id='TUCR471'>
<type>toi</type>
<dyeId>SYBRgreen</dyeId>
</target>
<target id='TUCR472'>
<type>toi</type>
<dyeId>SYBRgreen</dyeId>
</target>
<target id='TUCR473'>
<type>toi</type>
<dyeId>SYBRgreen</dyeId>
</target>
<target id='TUCR474'>
<type>toi</type>
<dyeId>SYBRgreen</dyeId>
</target>
<target id='TUCR475'>
<type>toi</type>
<dyeId>SYBRgreen</dyeId>
</target>
<target id='TUCR476'>
<type>toi</type>
<dyeId>SYBRgreen</dyeId>
</target>
<target id='TUCR477'>
<type>toi</type>
<dyeId>SYBRgreen</dyeId>
</target>
<target id='TUCR478'>
<type>toi</type>
<dyeId>SYBRgreen</dyeId>
</target>
<target id='TUCR479'>
<type>toi</type>
<dyeId>SYBRgreen</dyeId>
</target>
<target id='TUCR480'>
<type>toi</type>
<dyeId>SYBRgreen</dyeId>
</target>
<target id='TUCR481'>
<type>toi</type>
<dyeId>SYBRgreen</dyeId>
</target>
<target id='TUCR482'>
<type>toi</type>
<dyeId>SYBRgreen</dyeId>
</target>
<target id='TUCR483'>
<type>toi</type>
<dyeId>SYBRgreen</dyeId>
</target>
<thermalCyclingConditions id='TUCR'>
<lidTemperature>105</lidTemperature>
<experimenter id='1'/>
<step>
<nr>1</nr>
<temperature>
<temperature>95</temperature>
<duration>120</duration>
</temperature>
</step>
<step>
<nr>2</nr>
<temperature>
<temperature>95</temperature>
<duration>15</duration>
</temperature>
</step>
<step>
<nr>3</nr>
<temperature>
<temperature>60</temperature>
<duration>60</duration>
</temperature>
</step>
<step>
<nr>4</nr>
<loop>
<goto>2</goto>
<repeat>40</repeat>
</loop>
</step>
<step>
<nr>5</nr>
<temperature>
<temperature>95</temperature>
<duration>15</duration>
</temperature>
</step>
<step>
<nr>6</nr>
<temperature>
<temperature>60</temperature>
<duration>15</duration>
</temperature>
</step>
<step>
<nr>7</nr>
<gradient>
<highTemperature>95</highTemperature>
<lowTemperature>60</lowTemperature>
<duration>1200</duration>
<measure>meltcurve</measure>
</gradient>
</step>
<step>
<nr>8</nr>
<temperature>
<temperature>95</temperature>
<duration>15</duration>
</temperature>
</step>
</thermalCyclingConditions>
<experiment id='TUCR_NB cell lines'>
<run id='run001'>
<instrument>RealPlex4 system (Eppendorf, Hamburg, Germany</instrument>
<dataCollectionSoftware>
<name>RealPlex</name>
<version>2.0</version>
</dataCollectionSoftware>
<backgroundDeterminationMethod>Noiseband</backgroundDeterminationMethod>
<cqDetectionMethod>automated threshold and baseline settings</cqDetectionMethod>
<pcrFormat>free format</pcrFormat>
<react id='B1'>
<sample id='LAN5_not amplified'/>
<data>
<tar id='TUCR13'/>
<cq>23.38</cq>
</data>
</react>
<react id='B2'>
<sample id='LAN5_not amplified'/>
<data>
<tar id='TUCR13'/>
<cq>23.5</cq>
</data>
</react>
<react id='D1'>
<sample id='LAN5_amplified'/>
<data>
<tar id='TUCR13'/>
<cq>21.43</cq>
</data>
</react>
<react id='D2'>
<sample id='LAN5_amplified'/>
<data>
<tar id='TUCR13'/>
<cq>21.47</cq>
</data>
</react>
<react id='A1'>
<sample id='GI-ME-N_not amplified'/>
<data>
<tar id='TUCR13'/>
<cq>23.29</cq>
</data>
</react>
<react id='A2'>
<sample id='GI-ME-N_not amplified'/>
<data>
<tar id='TUCR13'/>
<cq>23.45</cq>
</data>
</react>
<react id='C1'>
<sample id='GI-ME-N_amplified'/>
<data>
<tar id='TUCR13'/>
<cq>21.64</cq>
</data>
</react>
<react id='C2'>
<sample id='GI-ME-N_amplified'/>
<data>
<tar id='TUCR13'/>
<cq>21.8</cq>
</data>
</react>
<react id='B3'>
<sample id='LAN5_not amplified'/>
<data>
<tar id='TUCR14'/>
<cq>27.74</cq>
</data>
</react>
<react id='B4'>
<sample id='LAN5_not amplified'/>
<data>
<tar id='TUCR14'/>
<cq>28.08</cq>
</data>
</react>
<react id='D3'>
<sample id='LAN5_amplified'/>
<data>
<tar id='TUCR14'/>
<cq>25.41</cq>
</data>
</react>
<react id='D4'>
<sample id='LAN5_amplified'/>
<data>
<tar id='TUCR14'/>
<cq>25.65</cq>
</data>
</react>
<react id='A3'>
<sample id='GI-ME-N_not amplified'/>
<data>
<tar id='TUCR14'/>
<cq>28.69</cq>
</data>
</react>
<react id='A4'>
<sample id='GI-ME-N_not amplified'/>
<data>
<tar id='TUCR14'/>
<cq>28.99</cq>
</data>
</react>
<react id='C3'>
<sample id='GI-ME-N_amplified'/>
<data>
<tar id='TUCR14'/>
<cq>27.91</cq>
</data>
</react>
<react id='C4'>
<sample id='GI-ME-N_amplified'/>
<data>
<tar id='TUCR14'/>
<cq>28.47</cq>
</data>
</react>
<react id='B5'>
<sample id='LAN5_not amplified'/>
<data>
<tar id='TUCR15'/>
<cq>34.17</cq>
</data>
</react>
<react id='B6'>
<sample id='LAN5_not amplified'/>
<data>
<tar id='TUCR15'/>
</data>
</react>
<react id='D5'>
<sample id='LAN5_amplified'/>
<data>
<tar id='TUCR15'/>
<cq>32.85</cq>
</data>
</react>
<react id='D6'>
<sample id='LAN5_amplified'/>
<data>
<tar id='TUCR15'/>
</data>
</react>
<react id='A5'>
<sample id='GI-ME-N_not amplified'/>
<data>
<tar id='TUCR15'/>
<cq>30.18</cq>
</data>
</react>
<react id='A6'>
<sample id='GI-ME-N_not amplified'/>
<data>
<tar id='TUCR15'/>
<cq>30.58</cq>
</data>
</react>
<react id='C5'>
<sample id='GI-ME-N_amplified'/>
<data>
<tar id='TUCR15'/>
<cq>27.88</cq>
</data>
</react>
<react id='C6'>
<sample id='GI-ME-N_amplified'/>
<data>
<tar id='TUCR15'/>
</data>
</react>
<react id='B7'>
<sample id='LAN5_not amplified'/>
<data>
<tar id='TUCR16'/>
<cq>40</cq>
</data>
</react>
<react id='B8'>
<sample id='LAN5_not amplified'/>
<data>
<tar id='TUCR16'/>
</data>
</react>
<react id='D7'>
<sample id='LAN5_amplified'/>
<data>
<tar id='TUCR16'/>
<cq>40</cq>
</data>
</react>
<react id='D8'>
<sample id='LAN5_amplified'/>
<data>
<tar id='TUCR16'/>
</data>
</react>
<react id='A7'>
<sample id='GI-ME-N_not amplified'/>
<data>
<tar id='TUCR16'/>
<cq>40</cq>
</data>
</react>
<react id='A8'>
<sample id='GI-ME-N_not amplified'/>
<data>
<tar id='TUCR16'/>
<cq>40</cq>
</data>
</react>
<react id='C7'>
<sample id='GI-ME-N_amplified'/>
<data>
<tar id='TUCR16'/>
<cq>32.99</cq>
</data>
</react>
<react id='C8'>
<sample id='GI-ME-N_amplified'/>
<data>
<tar id='TUCR16'/>
</data>
</react>
<react id='B9'>
<sample id='LAN5_not amplified'/>
<data>
<tar id='TUCR17'/>
<cq>40</cq>
</data>
</react>
<react id='B10'>
<sample id='LAN5_not amplified'/>
<data>
<tar id='TUCR17'/>
</data>
</react>
<react id='D9'>
<sample id='LAN5_amplified'/>
<data>
<tar id='TUCR17'/>
<cq>40</cq>
</data>
</react>
<react id='D10'>
<sample id='LAN5_amplified'/>
<data>
<tar id='TUCR17'/>
</data>
</react>
<react id='A9'>
<sample id='GI-ME-N_not amplified'/>
<data>
<tar id='TUCR17'/>
<cq>40</cq>
</data>
</react>
<react id='A10'>
<sample id='GI-ME-N_not amplified'/>
<data>
<tar id='TUCR17'/>
<cq>40</cq>
</data>
</react>
<react id='C9'>
<sample id='GI-ME-N_amplified'/>
<data>
<tar id='TUCR17'/>
<cq>33.93</cq>
</data>
</react>
<react id='C10'>
<sample id='GI-ME-N_amplified'/>
<data>
<tar id='TUCR17'/>
</data>
</react>
<react id='B11'>
<sample id='LAN5_not amplified'/>
<data>
<tar id='TUCR18'/>
<cq>26.5</cq>
</data>
</react>
<react id='B12'>
<sample id='LAN5_not amplified'/>
<data>
<tar id='TUCR18'/>
<cq>27.1</cq>
</data>
</react>
<react id='D11'>
<sample id='LAN5_amplified'/>
<data>
<tar id='TUCR18'/>
<cq>24.91</cq>
</data>
</react>
<react id='D12'>
<sample id='LAN5_amplified'/>
<data>
<tar id='TUCR18'/>
<cq>24.93</cq>
</data>
</react>
<react id='A11'>
<sample id='GI-ME-N_not amplified'/>
<data>
<tar id='TUCR18'/>
<cq>26.33</cq>
</data>
</react>
<react id='A12'>
<sample id='GI-ME-N_not amplified'/>
<data>
<tar id='TUCR18'/>
<cq>26.71</cq>
</data>
</react>
<react id='C11'>
<sample id='GI-ME-N_amplified'/>
<data>
<tar id='TUCR18'/>
<cq>24.69</cq>
</data>
</react>
<react id='C12'>
<sample id='GI-ME-N_amplified'/>
<data>
<tar id='TUCR18'/>
<cq>24.87</cq>
</data>
</react>
<react id='H1'>
<sample id='LAN5_not amplified'/>
<data>
<tar id='TUCR19'/>
<cq>40</cq>
</data>
</react>
<react id='H2'>
<sample id='LAN5_not amplified'/>
<data>
<tar id='TUCR19'/>
</data>
</react>
<react id='F1'>
<sample id='LAN5_amplified'/>
<data>
<tar id='TUCR19'/>
<cq>40</cq>
</data>
</react>
<react id='F2'>
<sample id='LAN5_amplified'/>
<data>
<tar id='TUCR19'/>
</data>
</react>
<react id='E1'>
<sample id='GI-ME-N_not amplified'/>
<data>
<tar id='TUCR19'/>
<cq>31.63</cq>
</data>
</react>
<react id='E2'>
<sample id='GI-ME-N_not amplified'/>
<data>
<tar id='TUCR19'/>
<cq>33.43</cq>
</data>
</react>
<react id='G1'>
<sample id='GI-ME-N_amplified'/>
<data>
<tar id='TUCR19'/>
<cq>26.54</cq>
</data>
</react>
<react id='G2'>
<sample id='GI-ME-N_amplified'/>
<data>
<tar id='TUCR19'/>
<cq>26.7</cq>
</data>
</react>
<react id='H3'>
<sample id='LAN5_not amplified'/>
<data>
<tar id='TUCR20'/>
<cq>32.07</cq>
</data>
</react>
<react id='H4'>
<sample id='LAN5_not amplified'/>
<data>
<tar id='TUCR20'/>
</data>
</react>
<react id='F3'>
<sample id='LAN5_amplified'/>
<data>
<tar id='TUCR20'/>
<cq>32.62</cq>
</data>
</react>
<react id='F4'>
<sample id='LAN5_amplified'/>
<data>
<tar id='TUCR20'/>
</data>
</react>
<react id='E3'>
<sample id='GI-ME-N_not amplified'/>
<data>
<tar id='TUCR20'/>
<cq>30.79</cq>
</data>
</react>
<react id='E4'>
<sample id='GI-ME-N_not amplified'/>
<data>
<tar id='TUCR20'/>
<cq>31.91</cq>
</data>
</react>
<react id='G3'>
<sample id='GI-ME-N_amplified'/>
<data>
<tar id='TUCR20'/>
<cq>31.29</cq>
</data>
</react>
<react id='G4'>
<sample id='GI-ME-N_amplified'/>
<data>
<tar id='TUCR20'/>
<cq>31.55</cq>
</data>
</react>
<react id='F5'>
<sample id='LAN5_not amplified'/>
<data>
<tar id='TUCR21'/>
<cq>40</cq>
</data>
</react>
<react id='F6'>
<sample id='LAN5_not amplified'/>
<data>
<tar id='TUCR21'/>
</data>
</react>
<react id='H5'>
<sample id='LAN5_amplified'/>
<data>
<tar id='TUCR21'/>
<cq>30.79</cq>
</data>
</react>
<react id='H6'>
<sample id='LAN5_amplified'/>
<data>
<tar id='TUCR21'/>
<cq>31.99</cq>
</data>
</react>
<react id='E5'>
<sample id='GI-ME-N_not amplified'/>
<data>
<tar id='TUCR21'/>
<cq>28.84</cq>
</data>
</react>
<react id='E6'>
<sample id='GI-ME-N_not amplified'/>
<data>
<tar id='TUCR21'/>
<cq>29.32</cq>
</data>
</react>
<react id='G5'>
<sample id='GI-ME-N_amplified'/>
<data>
<tar id='TUCR21'/>
<cq>29.4</cq>
</data>
</react>
<react id='G6'>
<sample id='GI-ME-N_amplified'/>
<data>
<tar id='TUCR21'/>
<cq>29.7</cq>
</data>
</react>
<react id='F7'>
<sample id='LAN5_not amplified'/>
<data>
<tar id='TUCR22'/>
<cq>28.15</cq>
</data>
</react>
<react id='F8'>
<sample id='LAN5_not amplified'/>
<data>
<tar id='TUCR22'/>
<cq>28.39</cq>
</data>
</react>
<react id='H7'>
<sample id='LAN5_amplified'/>
<data>
<tar id='TUCR22'/>
<cq>26.56</cq>
</data>
</react>
<react id='H8'>
<sample id='LAN5_amplified'/>
<data>
<tar id='TUCR22'/>
<cq>26.64</cq>
</data>
</react>
<react id='E7'>
<sample id='GI-ME-N_not amplified'/>
<data>
<tar id='TUCR22'/>
<cq>27.83</cq>
</data>
</react>
<react id='E8'>
<sample id='GI-ME-N_not amplified'/>
<data>
<tar id='TUCR22'/>
<cq>27.83</cq>
</data>
</react>
<react id='G7'>
<sample id='GI-ME-N_amplified'/>
<data>
<tar id='TUCR22'/>
<cq>24.91</cq>
</data>
</react>
<react id='G8'>
<sample id='GI-ME-N_amplified'/>
<data>
<tar id='TUCR22'/>
<cq>25.47</cq>
</data>
</react>
<react id='F9'>
<sample id='LAN5_not amplified'/>
<data>
<tar id='TUCR23'/>
<cq>26.91</cq>
</data>
</react>
<react id='F10'>
<sample id='LAN5_not amplified'/>
<data>
<tar id='TUCR23'/>
<cq>26.99</cq>
</data>
</react>
<react id='H9'>
<sample id='LAN5_amplified'/>
<data>
<tar id='TUCR23'/>
<cq>24.78</cq>
</data>
</react>
<react id='H10'>
<sample id='LAN5_amplified'/>
<data>
<tar id='TUCR23'/>
<cq>24.98</cq>
</data>
</react>
<react id='E9'>
<sample id='GI-ME-N_not amplified'/>
<data>
<tar id='TUCR23'/>
<cq>26.56</cq>
</data>
</react>
<react id='E10'>
<sample id='GI-ME-N_not amplified'/>
<data>
<tar id='TUCR23'/>
<cq>26.62</cq>
</data>
</react>
<react id='G9'>
<sample id='GI-ME-N_amplified'/>
<data>
<tar id='TUCR23'/>
<cq>24.78</cq>
</data>
</react>
<react id='G10'>
<sample id='GI-ME-N_amplified'/>
<data>
<tar id='TUCR23'/>
<cq>24.92</cq>
</data>
</react>
<react id='F11'>
<sample id='LAN5_not amplified'/>
<data>
<tar id='TUCR24'/>
<cq>24.72</cq>
</data>
</react>
<react id='F12'>
<sample id='LAN5_not amplified'/>
<data>
<tar id='TUCR24'/>
<cq>25.14</cq>
</data>
</react>
<react id='H11'>
<sample id='LAN5_amplified'/>
<data>
<tar id='TUCR24'/>
<cq>22.57</cq>
</data>
</react>
<react id='H12'>
<sample id='LAN5_amplified'/>
<data>
<tar id='TUCR24'/>
<cq>22.59</cq>
</data>
</react>
<react id='E11'>
<sample id='GI-ME-N_not amplified'/>
<data>
<tar id='TUCR24'/>
<cq>24.71</cq>
</data>
</react>
<react id='E12'>
<sample id='GI-ME-N_not amplified'/>
<data>
<tar id='TUCR24'/>
<cq>24.79</cq>
</data>
</react>
<react id='G11'>
<sample id='GI-ME-N_amplified'/>
<data>
<tar id='TUCR24'/>
<cq>21.79</cq>
</data>
</react>
<react id='G12'>
<sample id='GI-ME-N_amplified'/>
<data>
<tar id='TUCR24'/>
<cq>21.89</cq>
</data>
</react>
</run>
<run id='run002'>
<instrument>RealPlex4 system (Eppendorf, Hamburg, Germany</instrument>
<dataCollectionSoftware>
<name>RealPlex</name>
<version>2.0</version>
</dataCollectionSoftware>
<backgroundDeterminationMethod>Noiseband</backgroundDeterminationMethod>
<cqDetectionMethod>automated threshold and baseline settings</cqDetectionMethod>
<pcrFormat>free format</pcrFormat>
<react id='B1'>
<sample id='LAN5_not amplified'/>
<data>
<tar id='18S'/>
<cq>13.38</cq>
</data>
</react>
<react id='B2'>
<sample id='LAN5_not amplified'/>
<data>
<tar id='18S'/>
<cq>13.46</cq>
</data>
</react>
<react id='D1'>
<sample id='LAN5_amplified'/>
<data>
<tar id='18S'/>
<cq>15.17</cq>
</data>
</react>
<react id='D2'>
<sample id='LAN5_amplified'/>
<data>
<tar id='18S'/>
<cq>15.79</cq>
</data>
</react>
<react id='A1'>
<sample id='GI-ME-N_not amplified'/>
<data>
<tar id='18S'/>
<cq>15.77</cq>
</data>
</react>
<react id='A2'>
<sample id='GI-ME-N_not amplified'/>
<data>
<tar id='18S'/>
<cq>15.77</cq>
</data>
</react>
<react id='C1'>
<sample id='GI-ME-N_amplified'/>
<data>
<tar id='18S'/>
<cq>14.59</cq>
</data>
</react>
<react id='C2'>
<sample id='GI-ME-N_amplified'/>
<data>
<tar id='18S'/>
<cq>14.59</cq>
</data>
</react>
<react id='B3'>
<sample id='LAN5_not amplified'/>
<data>
<tar id='TUCR1'/>
<cq>25.66</cq>
</data>
</react>
<react id='B4'>
<sample id='LAN5_not amplified'/>
<data>
<tar id='TUCR1'/>
<cq>25.82</cq>
</data>
</react>
<react id='D3'>
<sample id='LAN5_amplified'/>
<data>
<tar id='TUCR1'/>
<cq>23.65</cq>
</data>
</react>
<react id='D4'>
<sample id='LAN5_amplified'/>
<data>
<tar id='TUCR1'/>
</data>
</react>
<react id='A3'>
<sample id='GI-ME-N_not amplified'/>
<data>
<tar id='TUCR1'/>
<cq>25.71</cq>
</data>
</react>
<react id='A4'>
<sample id='GI-ME-N_not amplified'/>
<data>
<tar id='TUCR1'/>
<cq>25.71</cq>
</data>
</react>
<react id='C3'>
<sample id='GI-ME-N_amplified'/>
<data>
<tar id='TUCR1'/>
<cq>25.53</cq>
</data>
</react>
<react id='C4'>
<sample id='GI-ME-N_amplified'/>
<data>
<tar id='TUCR1'/>
<cq>25.63</cq>
</data>
</react>
<react id='F9'>
<sample id='LAN5_not amplified'/>
<data>
<tar id='TUCR10'/>
<cq>32.65</cq>
</data>
</react>
<react id='F10'>
<sample id='LAN5_not amplified'/>
<data>
<tar id='TUCR10'/>
</data>
</react>
<react id='H9'>
<sample id='LAN5_amplified'/>
<data>
<tar id='TUCR10'/>
<cq>26.64</cq>
</data>
</react>
<react id='H10'>
<sample id='LAN5_amplified'/>
<data>
<tar id='TUCR10'/>
<cq>26.86</cq>
</data>
</react>
<react id='E9'>
<sample id='GI-ME-N_not amplified'/>
<data>
<tar id='TUCR10'/>
<cq>30.82</cq>
</data>
</react>
<react id='E10'>
<sample id='GI-ME-N_not amplified'/>
<data>
<tar id='TUCR10'/>
<cq>31.82</cq>
</data>
</react>
<react id='G9'>
<sample id='GI-ME-N_amplified'/>
<data>
<tar id='TUCR10'/>
<cq>33.27</cq>
</data>
</react>
<react id='G10'>
<sample id='GI-ME-N_amplified'/>
<data>
<tar id='TUCR10'/>
</data>
</react>
<react id='F11'>
<sample id='LAN5_not amplified'/>
<data>
<tar id='TUCR12'/>
<cq>21.89</cq>
</data>
</react>
<react id='F12'>
<sample id='LAN5_not amplified'/>
<data>
<tar id='TUCR12'/>
<cq>22.11</cq>
</data>
</react>
<react id='H11'>
<sample id='LAN5_amplified'/>
<data>
<tar id='TUCR12'/>
<cq>19.61</cq>
</data>
</react>
<react id='H12'>
<sample id='LAN5_amplified'/>
<data>
<tar id='TUCR12'/>
<cq>19.93</cq>
</data>
</react>
<react id='E11'>
<sample id='GI-ME-N_not amplified'/>
<data>
<tar id='TUCR12'/>
<cq>21.76</cq>
</data>
</react>
<react id='E12'>
<sample id='GI-ME-N_not amplified'/>
<data>
<tar id='TUCR12'/>
<cq>21.92</cq>
</data>
</react>
<react id='G11'>
<sample id='GI-ME-N_amplified'/>
<data>
<tar id='TUCR12'/>
<cq>18.78</cq>
</data>
</react>
<react id='G12'>
<sample id='GI-ME-N_amplified'/>
<data>
<tar id='TUCR12'/>
<cq>18.88</cq>
</data>
</react>
<react id='B5'>
<sample id='LAN5_not amplified'/>
<data>
<tar id='TUCR2'/>
<cq>30.53</cq>
</data>
</react>
<react id='B6'>
<sample id='LAN5_not amplified'/>
<data>
<tar id='TUCR2'/>
<cq>31.57</cq>
</data>
</react>
<react id='D5'>
<sample id='LAN5_amplified'/>
<data>
<tar id='TUCR2'/>
<cq>25.98</cq>
</data>
</react>
<react id='D6'>
<sample id='LAN5_amplified'/>
<data>
<tar id='TUCR2'/>
<cq>26.12</cq>
</data>
</react>
<react id='A5'>
<sample id='GI-ME-N_not amplified'/>
<data>
<tar id='TUCR2'/>
<cq>29.5</cq>
</data>
</react>
<react id='A6'>
<sample id='GI-ME-N_not amplified'/>
<data>
<tar id='TUCR2'/>
<cq>30.54</cq>
</data>
</react>
<react id='C5'>
<sample id='GI-ME-N_amplified'/>
<data>
<tar id='TUCR2'/>
<cq>25.42</cq>
</data>
</react>
<react id='C6'>
<sample id='GI-ME-N_amplified'/>
<data>
<tar id='TUCR2'/>
<cq>25.66</cq>
</data>
</react>
<react id='B7'>
<sample id='LAN5_not amplified'/>
<data>
<tar id='TUCR3'/>
<cq>32.17</cq>
</data>
</react>
<react id='B8'>
<sample id='LAN5_not amplified'/>
<data>
<tar id='TUCR3'/>
<cq>34.57</cq>
</data>
</react>
<react id='D7'>
<sample id='LAN5_amplified'/>
<data>
<tar id='TUCR3'/>
<cq>30.15</cq>
</data>
</react>
<react id='D8'>
<sample id='LAN5_amplified'/>
<data>
<tar id='TUCR3'/>
<cq>30.41</cq>
</data>
</react>
<react id='A7'>
<sample id='GI-ME-N_not amplified'/>
<data>
<tar id='TUCR3'/>
<cq>32.77</cq>
</data>
</react>
<react id='A8'>
<sample id='GI-ME-N_not amplified'/>
<data>
<tar id='TUCR3'/>
<cq>35.21</cq>
</data>
</react>
<react id='C7'>
<sample id='GI-ME-N_amplified'/>
<data>
<tar id='TUCR3'/>
<cq>28.29</cq>
</data>
</react>
<react id='C8'>
<sample id='GI-ME-N_amplified'/>
<data>
<tar id='TUCR3'/>
<cq>28.31</cq>
</data>
</react>
<react id='B9'>
<sample id='LAN5_not amplified'/>
<data>
<tar id='TUCR4'/>
<cq>25.66</cq>
</data>
</react>
<react id='B10'>
<sample id='LAN5_not amplified'/>
<data>
<tar id='TUCR4'/>
<cq>26.46</cq>
</data>
</react>
<react id='D9'>
<sample id='LAN5_amplified'/>
<data>
<tar id='TUCR4'/>
<cq>23.15</cq>
</data>
</react>
<react id='D10'>
<sample id='LAN5_amplified'/>
<data>
<tar id='TUCR4'/>
<cq>24.13</cq>
</data>
</react>
<react id='A9'>
<sample id='GI-ME-N_not amplified'/>
<data>
<tar id='TUCR4'/>
<cq>26.99</cq>
</data>
</react>
<react id='A10'>
<sample id='GI-ME-N_not amplified'/>
<data>
<tar id='TUCR4'/>
<cq>27.29</cq>
</data>
</react>
<react id='C9'>
<sample id='GI-ME-N_amplified'/>
<data>
<tar id='TUCR4'/>
<cq>25.25</cq>
</data>
</react>
<react id='C10'>
<sample id='GI-ME-N_amplified'/>
<data>
<tar id='TUCR4'/>
<cq>25.37</cq>
</data>
</react>
<react id='B11'>
<sample id='LAN5_not amplified'/>
<data>
<tar id='TUCR5'/>
<cq>29.14</cq>
</data>
</react>
<react id='B12'>
<sample id='LAN5_not amplified'/>
<data>
<tar id='TUCR5'/>
<cq>30.08</cq>
</data>
</react>
<react id='D11'>
<sample id='LAN5_amplified'/>
<data>
<tar id='TUCR5'/>
<cq>27.91</cq>
</data>
</react>
<react id='D12'>
<sample id='LAN5_amplified'/>
<data>
<tar id='TUCR5'/>
</data>
</react>
<react id='A11'>
<sample id='GI-ME-N_not amplified'/>
<data>
<tar id='TUCR5'/>
<cq>27.99</cq>
</data>
</react>
<react id='A12'>
<sample id='GI-ME-N_not amplified'/>
<data>
<tar id='TUCR5'/>
<cq>28.53</cq>
</data>
</react>
<react id='C11'>
<sample id='GI-ME-N_amplified'/>
<data>
<tar id='TUCR5'/>
<cq>28.61</cq>
</data>
</react>
<react id='C12'>
<sample id='GI-ME-N_amplified'/>
<data>
<tar id='TUCR5'/>
<cq>29.27</cq>
</data>
</react>
<react id='H1'>
<sample id='LAN5_not amplified'/>
<data>
<tar id='TUCR6'/>
<cq>28.37</cq>
</data>
</react>
<react id='H2'>
<sample id='LAN5_not amplified'/>
<data>
<tar id='TUCR6'/>
<cq>29.23</cq>
</data>
</react>
<react id='F1'>
<sample id='LAN5_amplified'/>
<data>
<tar id='TUCR6'/>
<cq>26.9</cq>
</data>
</react>
<react id='F2'>
<sample id='LAN5_amplified'/>
<data>
<tar id='TUCR6'/>
<cq>26.96</cq>
</data>
</react>
<react id='E1'>
<sample id='GI-ME-N_not amplified'/>
<data>
<tar id='TUCR6'/>
<cq>27.71</cq>
</data>
</react>
<react id='E2'>
<sample id='GI-ME-N_not amplified'/>
<data>
<tar id='TUCR6'/>
<cq>27.75</cq>
</data>
</react>
<react id='G1'>
<sample id='GI-ME-N_amplified'/>
<data>
<tar id='TUCR6'/>
<cq>25.62</cq>
</data>
</react>
<react id='G2'>
<sample id='GI-ME-N_amplified'/>
<data>
<tar id='TUCR6'/>
<cq>25.7</cq>
</data>
</react>
<react id='H3'>
<sample id='LAN5_not amplified'/>
<data>
<tar id='TUCR7'/>
<cq>30.56</cq>
</data>
</react>
<react id='H4'>
<sample id='LAN5_not amplified'/>
<data>
<tar id='TUCR7'/>
<cq>30.8</cq>
</data>
</react>
<react id='F3'>
<sample id='LAN5_amplified'/>
<data>
<tar id='TUCR7'/>
<cq>25.94</cq>
</data>
</react>
<react id='F4'>
<sample id='LAN5_amplified'/>
<data>
<tar id='TUCR7'/>
<cq>26.04</cq>
</data>
</react>
<react id='E3'>
<sample id='GI-ME-N_not amplified'/>
<data>
<tar id='TUCR7'/>
<cq>29.62</cq>
</data>
</react>
<react id='E4'>
<sample id='GI-ME-N_not amplified'/>
<data>
<tar id='TUCR7'/>
<cq>29.76</cq>
</data>
</react>
<react id='G3'>
<sample id='GI-ME-N_amplified'/>
<data>
<tar id='TUCR7'/>
<cq>27.21</cq>
</data>
</react>
<react id='G4'>
<sample id='GI-ME-N_amplified'/>
<data>
<tar id='TUCR7'/>
<cq>27.35</cq>
</data>
</react>
<react id='F5'>
<sample id='LAN5_not amplified'/>
<data>
<tar id='TUCR8'/>
<cq>28.86</cq>
</data>
</react>
<react id='F6'>
<sample id='LAN5_not amplified'/>
<data>
<tar id='TUCR8'/>
<cq>28.96</cq>
</data>
</react>
<react id='H5'>
<sample id='LAN5_amplified'/>
<data>
<tar id='TUCR8'/>
<cq>27.19</cq>
</data>
</react>
<react id='H6'>
<sample id='LAN5_amplified'/>
<data>
<tar id='TUCR8'/>
<cq>27.33</cq>
</data>
</react>
<react id='E5'>
<sample id='GI-ME-N_not amplified'/>
<data>
<tar id='TUCR8'/>
<cq>27.35</cq>
</data>
</react>
<react id='E6'>
<sample id='GI-ME-N_not amplified'/>
<data>
<tar id='TUCR8'/>
<cq>27.35</cq>
</data>
</react>
<react id='G5'>
<sample id='GI-ME-N_amplified'/>
<data>
<tar id='TUCR8'/>
<cq>25.14</cq>
</data>
</react>
<react id='G6'>
<sample id='GI-ME-N_amplified'/>
<data>
<tar id='TUCR8'/>
<cq>25.3</cq>
</data>
</react>
<react id='F7'>
<sample id='LAN5_not amplified'/>
<data>
<tar id='TUCR9'/>
<cq>40</cq>
</data>
</react>
<react id='F8'>
<sample id='LAN5_not amplified'/>
<data>
<tar id='TUCR9'/>
</data>
</react>
<react id='H7'>
<sample id='LAN5_amplified'/>
<data>
<tar id='TUCR9'/>
<cq>33.93</cq>
</data>
</react>
<react id='H8'>
<sample id='LAN5_amplified'/>
<data>
<tar id='TUCR9'/>
</data>
</react>
<react id='E7'>
<sample id='GI-ME-N_not amplified'/>
<data>
<tar id='TUCR9'/>
<cq>30.13</cq>
</data>
</react>
<react id='E8'>
<sample id='GI-ME-N_not amplified'/>
<data>
<tar id='TUCR9'/>
<cq>31.37</cq>
</data>
</react>
<react id='G7'>
<sample id='GI-ME-N_amplified'/>
<data>
<tar id='TUCR9'/>
<cq>28.84</cq>
</data>
</react>
<react id='G8'>
<sample id='GI-ME-N_amplified'/>
<data>
<tar id='TUCR9'/>
<cq>28.96</cq>
</data>
</react>
</run>
<run id='run003'>
<instrument>RealPlex4 system (Eppendorf, Hamburg, Germany</instrument>
<dataCollectionSoftware>
<name>RealPlex</name>
<version>2.0</version>
</dataCollectionSoftware>
<backgroundDeterminationMethod>Noiseband</backgroundDeterminationMethod>
<cqDetectionMethod>automated threshold and baseline settings</cqDetectionMethod>
<pcrFormat>free format</pcrFormat>
<react id='B1'>
<sample id='LAN5_not amplified'/>
<data>
<tar id='TUCR25'/>
<cq>26.03</cq>
</data>
</react>
<react id='B2'>
<sample id='LAN5_not amplified'/>
<data>
<tar id='TUCR25'/>
</data>
</react>
<react id='D1'>
<sample id='LAN5_amplified'/>
<data>
<tar id='TUCR25'/>
<cq>24</cq>
</data>
</react>
<react id='D2'>
<sample id='LAN5_amplified'/>
<data>
<tar id='TUCR25'/>
<cq>24.24</cq>
</data>
</react>
<react id='A1'>
<sample id='GI-ME-N_not amplified'/>
<data>
<tar id='TUCR25'/>
<cq>26.24</cq>
</data>
</react>
<react id='A2'>
<sample id='GI-ME-N_not amplified'/>
<data>
<tar id='TUCR25'/>
</data>
</react>
<react id='C1'>
<sample id='GI-ME-N_amplified'/>
<data>
<tar id='TUCR25'/>
<cq>24.15</cq>
</data>
</react>
<react id='C2'>
<sample id='GI-ME-N_amplified'/>
<data>
<tar id='TUCR25'/>
</data>
</react>
<react id='B3'>
<sample id='LAN5_not amplified'/>
<data>
<tar id='TUCR26'/>
<cq>31.08</cq>
</data>
</react>
<react id='B4'>
<sample id='LAN5_not amplified'/>
<data>
<tar id='TUCR26'/>
<cq>31.5</cq>
</data>
</react>
<react id='D3'>
<sample id='LAN5_amplified'/>
<data>
<tar id='TUCR26'/>
<cq>27.71</cq>
</data>
</react>
<react id='D4'>
<sample id='LAN5_amplified'/>
<data>
<tar id='TUCR26'/>
<cq>28.29</cq>
</data>
</react>
<react id='A3'>
<sample id='GI-ME-N_not amplified'/>
<data>
<tar id='TUCR26'/>
<cq>30.31</cq>
</data>
</react>
<react id='A4'>
<sample id='GI-ME-N_not amplified'/>
<data>
<tar id='TUCR26'/>
<cq>30.99</cq>
</data>
</react>
<react id='C3'>
<sample id='GI-ME-N_amplified'/>
<data>
<tar id='TUCR26'/>
<cq>29.22</cq>
</data>
</react>
<react id='C4'>
<sample id='GI-ME-N_amplified'/>
<data>
<tar id='TUCR26'/>
<cq>30.46</cq>
</data>
</react>
<react id='B5'>
<sample id='LAN5_not amplified'/>
<data>
<tar id='TUCR27'/>
<cq>33.13</cq>
</data>
</react>
<react id='B6'>
<sample id='LAN5_not amplified'/>
<data>
<tar id='TUCR27'/>
<cq>34.31</cq>
</data>
</react>
<react id='D5'>
<sample id='LAN5_amplified'/>
<data>
<tar id='TUCR27'/>
<cq>27.82</cq>
</data>
</react>
<react id='D6'>
<sample id='LAN5_amplified'/>
<data>
<tar id='TUCR27'/>
<cq>27.9</cq>
</data>
</react>
<react id='A5'>
<sample id='GI-ME-N_not amplified'/>
<data>
<tar id='TUCR27'/>
<cq>30.99</cq>
</data>
</react>
<react id='A6'>
<sample id='GI-ME-N_not amplified'/>
<data>
<tar id='TUCR27'/>
<cq>33.93</cq>
</data>
</react>
<react id='C5'>
<sample id='GI-ME-N_amplified'/>
<data>
<tar id='TUCR27'/>
<cq>32.41</cq>
</data>
</react>
<react id='C6'>
<sample id='GI-ME-N_amplified'/>
<data>
<tar id='TUCR27'/>
<cq>32.63</cq>
</data>
</react>
<react id='B7'>
<sample id='LAN5_not amplified'/>
<data>
<tar id='TUCR28'/>
<cq>22.11</cq>
</data>
</react>
<react id='B8'>
<sample id='LAN5_not amplified'/>
<data>
<tar id='TUCR28'/>
<cq>22.65</cq>
</data>
</react>
<react id='D7'>
<sample id='LAN5_amplified'/>
<data>
<tar id='TUCR28'/>
<cq>20.22</cq>
</data>
</react>
<react id='D8'>
<sample id='LAN5_amplified'/>
<data>
<tar id='TUCR28'/>
<cq>20.46</cq>
</data>
</react>
<react id='A7'>
<sample id='GI-ME-N_not amplified'/>
<data>
<tar id='TUCR28'/>
<cq>21.84</cq>
</data>
</react>
<react id='A8'>
<sample id='GI-ME-N_not amplified'/>
<data>
<tar id='TUCR28'/>
<cq>22.06</cq>
</data>
</react>
<react id='C7'>
<sample id='GI-ME-N_amplified'/>
<data>
<tar id='TUCR28'/>
<cq>19.1</cq>
</data>
</react>
<react id='C8'>
<sample id='GI-ME-N_amplified'/>
<data>
<tar id='TUCR28'/>
<cq>19.22</cq>
</data>
</react>
<react id='B9'>
<sample id='LAN5_not amplified'/>
<data>
<tar id='TUCR29'/>
<cq>30.48</cq>
</data>
</react>
<react id='B10'>
<sample id='LAN5_not amplified'/>
<data>
<tar id='TUCR29'/>
<cq>31.58</cq>
</data>
</react>
<react id='D9'>
<sample id='LAN5_amplified'/>
<data>
<tar id='TUCR29'/>
<cq>30.92</cq>
</data>
</react>
<react id='D10'>
<sample id='LAN5_amplified'/>
<data>
<tar id='TUCR29'/>
<cq>32.08</cq>
</data>
</react>
<react id='A9'>
<sample id='GI-ME-N_not amplified'/>
<data>
<tar id='TUCR29'/>
<cq>29.39</cq>
</data>
</react>
<react id='A10'>
<sample id='GI-ME-N_not amplified'/>
<data>
<tar id='TUCR29'/>
<cq>30.99</cq>
</data>
</react>
<react id='C9'>
<sample id='GI-ME-N_amplified'/>
<data>
<tar id='TUCR29'/>
<cq>27.79</cq>
</data>
</react>
<react id='C10'>
<sample id='GI-ME-N_amplified'/>
<data>
<tar id='TUCR29'/>
<cq>27.79</cq>
</data>
</react>
<react id='B11'>
<sample id='LAN5_not amplified'/>
<data>
<tar id='TUCR30'/>
<cq>40</cq>
</data>
</react>
<react id='B12'>
<sample id='LAN5_not amplified'/>
<data>
<tar id='TUCR30'/>
</data>
</react>
<react id='D11'>
<sample id='LAN5_amplified'/>
<data>
<tar id='TUCR30'/>
<cq>40</cq>
</data>
</react>
<react id='D12'>
<sample id='LAN5_amplified'/>
<data>
<tar id='TUCR30'/>
</data>
</react>
<react id='A11'>
<sample id='GI-ME-N_not amplified'/>
<data>
<tar id='TUCR30'/>
<cq>40</cq>
</data>
</react>
<react id='A12'>
<sample id='GI-ME-N_not amplified'/>
<data>
<tar id='TUCR30'/>
<cq>40</cq>
</data>
</react>
<react id='C11'>
<sample id='GI-ME-N_amplified'/>
<data>
<tar id='TUCR30'/>
<cq>40</cq>
</data>
</react>
<react id='C12'>
<sample id='GI-ME-N_amplified'/>
<data>
<tar id='TUCR30'/>
<cq>40</cq>
</data>
</react>
<react id='H1'>
<sample id='LAN5_not amplified'/>
<data>
<tar id='TUCR31'/>
<cq>33.34</cq>
</data>
</react>
<react id='H2'>
<sample id='LAN5_not amplified'/>
<data>
<tar id='TUCR31'/>
</data>
</react>
<react id='F1'>
<sample id='LAN5_amplified'/>
<data>
<tar id='TUCR31'/>
<cq>33.94</cq>
</data>
</react>
<react id='F2'>
<sample id='LAN5_amplified'/>
<data>
<tar id='TUCR31'/>
</data>
</react>
<react id='E1'>
<sample id='GI-ME-N_not amplified'/>
<data>
<tar id='TUCR31'/>
<cq>40</cq>
</data>
</react>
<react id='E2'>
<sample id='GI-ME-N_not amplified'/>
<data>
<tar id='TUCR31'/>
<cq>40</cq>
</data>
</react>
<react id='G1'>
<sample id='GI-ME-N_amplified'/>
<data>
<tar id='TUCR31'/>
<cq>33.81</cq>
</data>
</react>
<react id='G2'>
<sample id='GI-ME-N_amplified'/>
<data>
<tar id='TUCR31'/>
<cq>33.87</cq>
</data>
</react>
<react id='H3'>
<sample id='LAN5_not amplified'/>
<data>
<tar id='TUCR33'/>
<cq>23.45</cq>
</data>
</react>
<react id='H4'>
<sample id='LAN5_not amplified'/>
<data>
<tar id='TUCR33'/>
<cq>24.03</cq>
</data>
</react>
<react id='F3'>
<sample id='LAN5_amplified'/>
<data>
<tar id='TUCR33'/>
<cq>21.42</cq>
</data>
</react>
<react id='F4'>
<sample id='LAN5_amplified'/>
<data>
<tar id='TUCR33'/>
<cq>21.44</cq>
</data>
</react>
<react id='E3'>
<sample id='GI-ME-N_not amplified'/>
<data>
<tar id='TUCR33'/>
<cq>23.19</cq>
</data>
</react>
<react id='E4'>
<sample id='GI-ME-N_not amplified'/>
<data>
<tar id='TUCR33'/>
<cq>23.37</cq>
</data>
</react>
<react id='G3'>
<sample id='GI-ME-N_amplified'/>
<data>
<tar id='TUCR33'/>
<cq>20.36</cq>
</data>
</react>
<react id='G4'>
<sample id='GI-ME-N_amplified'/>
<data>
<tar id='TUCR33'/>
<cq>20.36</cq>
</data>
</react>
<react id='F5'>
<sample id='LAN5_not amplified'/>
<data>
<tar id='TUCR34'/>
<cq>25.52</cq>
</data>
</react>
<react id='F6'>
<sample id='LAN5_not amplified'/>
<data>
<tar id='TUCR34'/>
<cq>25.74</cq>
</data>
</react>
<react id='H5'>
<sample id='LAN5_amplified'/>
<data>
<tar id='TUCR34'/>
<cq>23.44</cq>
</data>
</react>
<react id='H6'>
<sample id='LAN5_amplified'/>
<data>
<tar id='TUCR34'/>
<cq>23.72</cq>
</data>
</react>
<react id='E5'>
<sample id='GI-ME-N_not amplified'/>
<data>
<tar id='TUCR34'/>
<cq>24.75</cq>
</data>
</react>
<react id='E6'>
<sample id='GI-ME-N_not amplified'/>
<data>
<tar id='TUCR34'/>
<cq>26.39</cq>
</data>
</react>
<react id='G5'>
<sample id='GI-ME-N_amplified'/>
<data>
<tar id='TUCR34'/>
<cq>23.41</cq>
</data>
</react>
<react id='G6'>
<sample id='GI-ME-N_amplified'/>
<data>
<tar id='TUCR34'/>
<cq>23.67</cq>
</data>
</react>
<react id='F7'>
<sample id='LAN5_not amplified'/>
<data>
<tar id='TUCR35'/>
<cq>28.05</cq>
</data>
</react>
<react id='F8'>
<sample id='LAN5_not amplified'/>
<data>
<tar id='TUCR35'/>
<cq>28.51</cq>
</data>
</react>
<react id='H7'>
<sample id='LAN5_amplified'/>
<data>
<tar id='TUCR35'/>
<cq>26.71</cq>
</data>
</react>
<react id='H8'>
<sample id='LAN5_amplified'/>
<data>
<tar id='TUCR35'/>
<cq>26.79</cq>
</data>
</react>
<react id='E7'>
<sample id='GI-ME-N_not amplified'/>
<data>
<tar id='TUCR35'/>
<cq>27.85</cq>
</data>
</react>
<react id='E8'>
<sample id='GI-ME-N_not amplified'/>
<data>
<tar id='TUCR35'/>
<cq>27.91</cq>
</data>
</react>
<react id='G7'>
<sample id='GI-ME-N_amplified'/>
<data>
<tar id='TUCR35'/>
<cq>25.75</cq>
</data>
</react>
<react id='G8'>
<sample id='GI-ME-N_amplified'/>
<data>
<tar id='TUCR35'/>
<cq>25.85</cq>
</data>
</react>
<react id='F9'>
<sample id='LAN5_not amplified'/>
<data>
<tar id='TUCR36'/>
<cq>25.97</cq>
</data>
</react>
<react id='F10'>
<sample id='LAN5_not amplified'/>
<data>
<tar id='TUCR36'/>
<cq>26.13</cq>
</data>
</react>
<react id='H9'>
<sample id='LAN5_amplified'/>
<data>
<tar id='TUCR36'/>
<cq>24.17</cq>
</data>
</react>
<react id='H10'>
<sample id='LAN5_amplified'/>
<data>
<tar id='TUCR36'/>
<cq>24.19</cq>
</data>
</react>
<react id='E9'>
<sample id='GI-ME-N_not amplified'/>
<data>
<tar id='TUCR36'/>
<cq>25.59</cq>
</data>
</react>
<react id='E10'>
<sample id='GI-ME-N_not amplified'/>
<data>
<tar id='TUCR36'/>
<cq>25.99</cq>
</data>
</react>
<react id='G9'>
<sample id='GI-ME-N_amplified'/>
<data>
<tar id='TUCR36'/>
<cq>23.72</cq>
</data>
</react>
<react id='G10'>
<sample id='GI-ME-N_amplified'/>
<data>
<tar id='TUCR36'/>
<cq>23.8</cq>
</data>
</react>
<react id='F11'>
<sample id='LAN5_not amplified'/>
<data>
<tar id='TUCR37'/>
<cq>26.04</cq>
</data>
</react>
<react id='F12'>
<sample id='LAN5_not amplified'/>
<data>
<tar id='TUCR37'/>
<cq>26.4</cq>
</data>
</react>
<react id='H11'>
<sample id='LAN5_amplified'/>
<data>
<tar id='TUCR37'/>
<cq>23.69</cq>
</data>
</react>
<react id='H12'>
<sample id='LAN5_amplified'/>
<data>
<tar id='TUCR37'/>
<cq>23.75</cq>
</data>
</react>
<react id='E11'>
<sample id='GI-ME-N_not amplified'/>
<data>
<tar id='TUCR37'/>
<cq>25.84</cq>
</data>
</react>
<react id='E12'>
<sample id='GI-ME-N_not amplified'/>
<data>
<tar id='TUCR37'/>
<cq>25.92</cq>
</data>
</react>
<react id='G11'>
<sample id='GI-ME-N_amplified'/>
<data>
<tar id='TUCR37'/>
<cq>23.11</cq>
</data>
</react>
<react id='G12'>
<sample id='GI-ME-N_amplified'/>
<data>
<tar id='TUCR37'/>
<cq>23.21</cq>
</data>
</react>
</run>
<run id='run004'>
<instrument>RealPlex4 system (Eppendorf, Hamburg, Germany</instrument>
<dataCollectionSoftware>
<name>RealPlex</name>
<version>2.0</version>
</dataCollectionSoftware>
<backgroundDeterminationMethod>Noiseband</backgroundDeterminationMethod>
<cqDetectionMethod>automated threshold and baseline settings</cqDetectionMethod>
<pcrFormat>free format</pcrFormat>
<react id='B1'>
<sample id='LAN5_not amplified'/>
<data>
<tar id='TUCR38'/>
<cq>40</cq>
</data>
</react>
<react id='B2'>
<sample id='LAN5_not amplified'/>
<data>
<tar id='TUCR38'/>
</data>
</react>
<react id='D1'>
<sample id='LAN5_amplified'/>
<data>
<tar id='TUCR38'/>
<cq>32.81</cq>
</data>
</react>
<react id='D2'>
<sample id='LAN5_amplified'/>
<data>
<tar id='TUCR38'/>
</data>
</react>
<react id='A1'>
<sample id='GI-ME-N_not amplified'/>
<data>
<tar id='TUCR38'/>
<cq>29.25</cq>
</data>
</react>
<react id='A2'>
<sample id='GI-ME-N_not amplified'/>
<data>
<tar id='TUCR38'/>
<cq>29.99</cq>
</data>
</react>
<react id='C1'>
<sample id='GI-ME-N_amplified'/>
<data>
<tar id='TUCR38'/>
<cq>26.9</cq>
</data>
</react>
<react id='C2'>
<sample id='GI-ME-N_amplified'/>
<data>
<tar id='TUCR38'/>
<cq>27.08</cq>
</data>
</react>
<react id='B3'>
<sample id='LAN5_not amplified'/>
<data>
<tar id='TUCR39'/>
<cq>40</cq>
</data>
</react>
<react id='B4'>
<sample id='LAN5_not amplified'/>
<data>
<tar id='TUCR39'/>
</data>
</react>
<react id='D3'>
<sample id='LAN5_amplified'/>
<data>
<tar id='TUCR39'/>
<cq>40</cq>
</data>
</react>
<react id='D4'>
<sample id='LAN5_amplified'/>
<data>
<tar id='TUCR39'/>
</data>
</react>
<react id='A3'>
<sample id='GI-ME-N_not amplified'/>
<data>
<tar id='TUCR39'/>
<cq>28.4</cq>
</data>
</react>
<react id='A4'>
<sample id='GI-ME-N_not amplified'/>
<data>
<tar id='TUCR39'/>
<cq>28.74</cq>
</data>
</react>
<react id='C3'>
<sample id='GI-ME-N_amplified'/>
<data>
<tar id='TUCR39'/>
<cq>24.96</cq>
</data>
</react>
<react id='C4'>
<sample id='GI-ME-N_amplified'/>
<data>
<tar id='TUCR39'/>
<cq>25</cq>
</data>
</react>
<react id='B5'>
<sample id='LAN5_not amplified'/>
<data>
<tar id='TUCR40'/>
<cq>27.03</cq>
</data>
</react>
<react id='B6'>
<sample id='LAN5_not amplified'/>
<data>
<tar id='TUCR40'/>
<cq>27.19</cq>
</data>
</react>
<react id='D5'>
<sample id='LAN5_amplified'/>
<data>
<tar id='TUCR40'/>
<cq>24.44</cq>
</data>
</react>
<react id='D6'>
<sample id='LAN5_amplified'/>
<data>
<tar id='TUCR40'/>
<cq>24.78</cq>
</data>
</react>
<react id='A5'>
<sample id='GI-ME-N_not amplified'/>
<data>
<tar id='TUCR40'/>
<cq>25.93</cq>
</data>
</react>
<react id='A6'>
<sample id='GI-ME-N_not amplified'/>
<data>
<tar id='TUCR40'/>
<cq>26.15</cq>
</data>
</react>
<react id='C5'>
<sample id='GI-ME-N_amplified'/>
<data>
<tar id='TUCR40'/>
<cq>23.64</cq>
</data>
</react>
<react id='C6'>
<sample id='GI-ME-N_amplified'/>
<data>
<tar id='TUCR40'/>
<cq>23.74</cq>
</data>
</react>
<react id='B7'>
<sample id='LAN5_not amplified'/>
<data>
<tar id='TUCR41'/>
<cq>29.85</cq>
</data>
</react>
<react id='B8'>
<sample id='LAN5_not amplified'/>
<data>
<tar id='TUCR41'/>
<cq>31.49</cq>
</data>
</react>
<react id='D7'>
<sample id='LAN5_amplified'/>
<data>
<tar id='TUCR41'/>
<cq>32.47</cq>
</data>
</react>
<react id='D8'>
<sample id='LAN5_amplified'/>
<data>
<tar id='TUCR41'/>
<cq>32.47</cq>
</data>
</react>
<react id='A7'>
<sample id='GI-ME-N_not amplified'/>
<data>
<tar id='TUCR41'/>
<cq>30.63</cq>
</data>
</react>
<react id='A8'>
<sample id='GI-ME-N_not amplified'/>
<data>
<tar id='TUCR41'/>
<cq>30.85</cq>
</data>
</react>
<react id='C7'>
<sample id='GI-ME-N_amplified'/>
<data>
<tar id='TUCR41'/>
<cq>30.57</cq>
</data>
</react>
<react id='C8'>
<sample id='GI-ME-N_amplified'/>
<data>
<tar id='TUCR41'/>
<cq>30.81</cq>
</data>
</react>
<react id='B9'>
<sample id='LAN5_not amplified'/>
<data>
<tar id='TUCR42'/>
<cq>40</cq>
</data>
</react>
<react id='B10'>
<sample id='LAN5_not amplified'/>
<data>
<tar id='TUCR42'/>
</data>
</react>
<react id='D9'>
<sample id='LAN5_amplified'/>
<data>
<tar id='TUCR42'/>
<cq>40</cq>
</data>
</react>
<react id='D10'>
<sample id='LAN5_amplified'/>
<data>
<tar id='TUCR42'/>
</data>
</react>
<react id='A9'>
<sample id='GI-ME-N_not amplified'/>
<data>
<tar id='TUCR42'/>
<cq>40</cq>
</data>
</react>
<react id='A10'>
<sample id='GI-ME-N_not amplified'/>
<data>
<tar id='TUCR42'/>
<cq>40</cq>
</data>
</react>
<react id='C9'>
<sample id='GI-ME-N_amplified'/>
<data>
<tar id='TUCR42'/>
<cq>40</cq>
</data>
</react>
<react id='C10'>
<sample id='GI-ME-N_amplified'/>
<data>
<tar id='TUCR42'/>
<cq>40</cq>
</data>
</react>
<react id='B11'>
<sample id='LAN5_not amplified'/>
<data>
<tar id='TUCR43'/>
<cq>25.83</cq>
</data>
</react>
<react id='B12'>
<sample id='LAN5_not amplified'/>
<data>
<tar id='TUCR43'/>
<cq>25.87</cq>
</data>
</react>
<react id='D11'>
<sample id='LAN5_amplified'/>
<data>
<tar id='TUCR43'/>
<cq>24.15</cq>
</data>
</react>
<react id='D12'>
<sample id='LAN5_amplified'/>
<data>
<tar id='TUCR43'/>
<cq>24.25</cq>
</data>
</react>
<react id='A11'>
<sample id='GI-ME-N_not amplified'/>
<data>
<tar id='TUCR43'/>
<cq>25.16</cq>
</data>
</react>
<react id='A12'>
<sample id='GI-ME-N_not amplified'/>
<data>
<tar id='TUCR43'/>
<cq>25.62</cq>
</data>
</react>
<react id='C11'>
<sample id='GI-ME-N_amplified'/>
<data>
<tar id='TUCR43'/>
<cq>23.33</cq>
</data>
</react>
<react id='C12'>
<sample id='GI-ME-N_amplified'/>
<data>
<tar id='TUCR43'/>
<cq>23.45</cq>
</data>
</react>
<react id='H1'>
<sample id='LAN5_not amplified'/>
<data>
<tar id='TUCR44'/>
<cq>21.71</cq>
</data>
</react>
<react id='H2'>
<sample id='LAN5_not amplified'/>
<data>
<tar id='TUCR44'/>
<cq>22.03</cq>
</data>
</react>
<react id='F1'>
<sample id='LAN5_amplified'/>
<data>
<tar id='TUCR44'/>
<cq>23.67</cq>
</data>
</react>
<react id='F2'>
<sample id='LAN5_amplified'/>
<data>
<tar id='TUCR44'/>
<cq>23.73</cq>
</data>
</react>
<react id='E1'>
<sample id='GI-ME-N_not amplified'/>
<data>
<tar id='TUCR44'/>
<cq>21.47</cq>
</data>
</react>
<react id='E2'>
<sample id='GI-ME-N_not amplified'/>
<data>
<tar id='TUCR44'/>
<cq>22.25</cq>
</data>
</react>
<react id='G1'>
<sample id='GI-ME-N_amplified'/>
<data>
<tar id='TUCR44'/>
<cq>19.47</cq>
</data>
</react>
<react id='G2'>
<sample id='GI-ME-N_amplified'/>
<data>
<tar id='TUCR44'/>
<cq>19.63</cq>
</data>
</react>
<react id='H3'>
<sample id='LAN5_not amplified'/>
<data>
<tar id='TUCR45'/>
<cq>21.26</cq>
</data>
</react>
<react id='H4'>
<sample id='LAN5_not amplified'/>
<data>
<tar id='TUCR45'/>
<cq>22.22</cq>
</data>
</react>
<react id='F3'>
<sample id='LAN5_amplified'/>
<data>
<tar id='TUCR45'/>
<cq>19.87</cq>
</data>
</react>
<react id='F4'>
<sample id='LAN5_amplified'/>
<data>
<tar id='TUCR45'/>
<cq>19.91</cq>
</data>
</react>
<react id='E3'>
<sample id='GI-ME-N_not amplified'/>
<data>
<tar id='TUCR45'/>
<cq>21.7</cq>
</data>
</react>
<react id='E4'>
<sample id='GI-ME-N_not amplified'/>
<data>
<tar id='TUCR45'/>
<cq>21.94</cq>
</data>
</react>
<react id='G3'>
<sample id='GI-ME-N_amplified'/>
<data>
<tar id='TUCR45'/>
<cq>19.78</cq>
</data>
</react>
<react id='G4'>
<sample id='GI-ME-N_amplified'/>
<data>
<tar id='TUCR45'/>
<cq>19.92</cq>
</data>
</react>
<react id='F5'>
<sample id='LAN5_not amplified'/>
<data>
<tar id='TUCR46'/>
<cq>20.57</cq>
</data>
</react>
<react id='F6'>
<sample id='LAN5_not amplified'/>
<data>
<tar id='TUCR46'/>
<cq>20.65</cq>
</data>
</react>
<react id='H5'>
<sample id='LAN5_amplified'/>
<data>
<tar id='TUCR46'/>
<cq>18.62</cq>
</data>
</react>
<react id='H6'>
<sample id='LAN5_amplified'/>
<data>
<tar id='TUCR46'/>
<cq>19</cq>
</data>
</react>
<react id='E5'>
<sample id='GI-ME-N_not amplified'/>
<data>
<tar id='TUCR46'/>
<cq>20.42</cq>
</data>
</react>
<react id='E6'>
<sample id='GI-ME-N_not amplified'/>
<data>
<tar id='TUCR46'/>
<cq>20.46</cq>
</data>
</react>
<react id='G5'>
<sample id='GI-ME-N_amplified'/>
<data>
<tar id='TUCR46'/>
<cq>17.69</cq>
</data>
</react>
<react id='G6'>
<sample id='GI-ME-N_amplified'/>
<data>
<tar id='TUCR46'/>
<cq>17.77</cq>
</data>
</react>
<react id='F7'>
<sample id='LAN5_not amplified'/>
<data>
<tar id='TUCR47'/>
<cq>31.84</cq>
</data>
</react>
<react id='F8'>
<sample id='LAN5_not amplified'/>
<data>
<tar id='TUCR47'/>
</data>
</react>
<react id='H7'>
<sample id='LAN5_amplified'/>
<data>
<tar id='TUCR47'/>
<cq>34.96</cq>
</data>
</react>
<react id='H8'>
<sample id='LAN5_amplified'/>
<data>
<tar id='TUCR47'/>
</data>
</react>
<react id='E7'>
<sample id='GI-ME-N_not amplified'/>
<data>
<tar id='TUCR47'/>
<cq>31.07</cq>
</data>
</react>
<react id='E8'>
<sample id='GI-ME-N_not amplified'/>
<data>
<tar id='TUCR47'/>
<cq>32.21</cq>
</data>
</react>
<react id='G7'>
<sample id='GI-ME-N_amplified'/>
<data>
<tar id='TUCR47'/>
<cq>33.61</cq>
</data>
</react>
<react id='G8'>
<sample id='GI-ME-N_amplified'/>
<data>
<tar id='TUCR47'/>
<cq>33.61</cq>
</data>
</react>
<react id='F9'>
<sample id='LAN5_not amplified'/>
<data>
<tar id='TUCR48'/>
<cq>20.86</cq>
</data>
</react>
<react id='F10'>
<sample id='LAN5_not amplified'/>
<data>
<tar id='TUCR48'/>
<cq>20.94</cq>
</data>
</react>
<react id='H9'>
<sample id='LAN5_amplified'/>
<data>
<tar id='TUCR48'/>
<cq>18.67</cq>
</data>
</react>
<react id='H10'>
<sample id='LAN5_amplified'/>
<data>
<tar id='TUCR48'/>
<cq>18.77</cq>
</data>
</react>
<react id='E9'>
<sample id='GI-ME-N_not amplified'/>
<data>
<tar id='TUCR48'/>
<cq>20.8</cq>
</data>
</react>
<react id='E10'>
<sample id='GI-ME-N_not amplified'/>
<data>
<tar id='TUCR48'/>
<cq>20.88</cq>
</data>
</react>
<react id='G9'>
<sample id='GI-ME-N_amplified'/>
<data>
<tar id='TUCR48'/>
<cq>18.75</cq>
</data>
</react>
<react id='G10'>
<sample id='GI-ME-N_amplified'/>
<data>
<tar id='TUCR48'/>
<cq>18.83</cq>
</data>
</react>
<react id='F11'>
<sample id='LAN5_not amplified'/>
<data>
<tar id='TUCR49'/>
<cq>24.77</cq>
</data>
</react>
<react id='F12'>
<sample id='LAN5_not amplified'/>
<data>
<tar id='TUCR49'/>
<cq>25.99</cq>
</data>
</react>
<react id='H11'>
<sample id='LAN5_amplified'/>
<data>
<tar id='TUCR49'/>
<cq>23.49</cq>
</data>
</react>
<react id='H12'>
<sample id='LAN5_amplified'/>
<data>
<tar id='TUCR49'/>
<cq>23.71</cq>
</data>
</react>
<react id='E11'>
<sample id='GI-ME-N_not amplified'/>
<data>
<tar id='TUCR49'/>
<cq>25.27</cq>
</data>
</react>
<react id='E12'>
<sample id='GI-ME-N_not amplified'/>
<data>
<tar id='TUCR49'/>
<cq>25.31</cq>
</data>
</react>
<react id='G11'>
<sample id='GI-ME-N_amplified'/>
<data>
<tar id='TUCR49'/>
<cq>22.98</cq>
</data>
</react>
<react id='G12'>
<sample id='GI-ME-N_amplified'/>
<data>
<tar id='TUCR49'/>
<cq>23.16</cq>
</data>
</react>
</run>
<run id='run005'>
<instrument>RealPlex4 system (Eppendorf, Hamburg, Germany</instrument>
<dataCollectionSoftware>
<name>RealPlex</name>
<version>2.0</version>
</dataCollectionSoftware>
<backgroundDeterminationMethod>Noiseband</backgroundDeterminationMethod>
<cqDetectionMethod>automated threshold and baseline settings</cqDetectionMethod>
<pcrFormat>free format</pcrFormat>
<react id='B1'>
<sample id='LAN5_not amplified'/>
<data>
<tar id='TUCR50'/>
<cq>21.9</cq>
</data>
</react>
<react id='B2'>
<sample id='LAN5_not amplified'/>
<data>
<tar id='TUCR50'/>
<cq>21.94</cq>
</data>
</react>
<react id='D1'>
<sample id='LAN5_amplified'/>
<data>
<tar id='TUCR50'/>
<cq>19.79</cq>
</data>
</react>
<react id='D2'>
<sample id='LAN5_amplified'/>
<data>
<tar id='TUCR50'/>
<cq>20.35</cq>
</data>
</react>
<react id='A1'>
<sample id='GI-ME-N_not amplified'/>
<data>
<tar id='TUCR50'/>
<cq>21.79</cq>
</data>
</react>
<react id='A2'>
<sample id='GI-ME-N_not amplified'/>
<data>
<tar id='TUCR50'/>
<cq>22.19</cq>
</data>
</react>
<react id='C1'>
<sample id='GI-ME-N_amplified'/>
<data>
<tar id='TUCR50'/>
<cq>19.11</cq>
</data>
</react>
<react id='C2'>
<sample id='GI-ME-N_amplified'/>
<data>
<tar id='TUCR50'/>
<cq>19.23</cq>
</data>
</react>
<react id='B3'>
<sample id='LAN5_not amplified'/>
<data>
<tar id='TUCR51'/>
<cq>31.9</cq>
</data>
</react>
<react id='B4'>
<sample id='LAN5_not amplified'/>
<data>
<tar id='TUCR51'/>
</data>
</react>
<react id='D3'>
<sample id='LAN5_amplified'/>
<data>
<tar id='TUCR51'/>
<cq>30.95</cq>
</data>
</react>
<react id='D4'>
<sample id='LAN5_amplified'/>
<data>
<tar id='TUCR51'/>
</data>
</react>
<react id='A3'>
<sample id='GI-ME-N_not amplified'/>
<data>
<tar id='TUCR51'/>
<cq>28.53</cq>
</data>
</react>
<react id='A4'>
<sample id='GI-ME-N_not amplified'/>
<data>
<tar id='TUCR51'/>
<cq>29.99</cq>
</data>
</react>
<react id='C3'>
<sample id='GI-ME-N_amplified'/>
<data>
<tar id='TUCR51'/>
<cq>28.71</cq>
</data>
</react>
<react id='C4'>
<sample id='GI-ME-N_amplified'/>
<data>
<tar id='TUCR51'/>
<cq>28.77</cq>
</data>
</react>
<react id='B5'>
<sample id='LAN5_not amplified'/>
<data>
<tar id='TUCR52'/>
<cq>29.9</cq>
</data>
</react>
<react id='B6'>
<sample id='LAN5_not amplified'/>
<data>
<tar id='TUCR52'/>
<cq>32.06</cq>
</data>
</react>
<react id='D5'>
<sample id='LAN5_amplified'/>
<data>
<tar id='TUCR52'/>
<cq>29.84</cq>
</data>
</react>
<react id='D6'>
<sample id='LAN5_amplified'/>
<data>
<tar id='TUCR52'/>
<cq>30.56</cq>
</data>
</react>
<react id='A5'>
<sample id='GI-ME-N_not amplified'/>
<data>
<tar id='TUCR52'/>
<cq>28.4</cq>
</data>
</react>
<react id='A6'>
<sample id='GI-ME-N_not amplified'/>
<data>
<tar id='TUCR52'/>
<cq>29.06</cq>
</data>
</react>
<react id='C5'>
<sample id='GI-ME-N_amplified'/>
<data>
<tar id='TUCR52'/>
<cq>26.35</cq>
</data>
</react>
<react id='C6'>
<sample id='GI-ME-N_amplified'/>
<data>
<tar id='TUCR52'/>
<cq>26.39</cq>
</data>
</react>
<react id='B7'>
<sample id='LAN5_not amplified'/>
<data>
<tar id='TUCR53'/>
<cq>30.74</cq>
</data>
</react>
<react id='B8'>
<sample id='LAN5_not amplified'/>
<data>
<tar id='TUCR53'/>
<cq>32.26</cq>
</data>
</react>
<react id='D7'>
<sample id='LAN5_amplified'/>
<data>
<tar id='TUCR53'/>
<cq>28.48</cq>
</data>
</react>
<react id='D8'>
<sample id='LAN5_amplified'/>
<data>
<tar id='TUCR53'/>
<cq>28.76</cq>
</data>
</react>
<react id='A7'>
<sample id='GI-ME-N_not amplified'/>
<data>
<tar id='TUCR53'/>
<cq>29.13</cq>
</data>
</react>
<react id='A8'>
<sample id='GI-ME-N_not amplified'/>
<data>
<tar id='TUCR53'/>
<cq>29.85</cq>
</data>
</react>
<react id='C7'>
<sample id='GI-ME-N_amplified'/>
<data>
<tar id='TUCR53'/>
<cq>27.37</cq>
</data>
</react>
<react id='C8'>
<sample id='GI-ME-N_amplified'/>
<data>
<tar id='TUCR53'/>
<cq>27.53</cq>
</data>
</react>
<react id='B9'>
<sample id='LAN5_not amplified'/>
<data>
<tar id='TUCR54'/>
<cq>40</cq>
</data>
</react>
<react id='B10'>
<sample id='LAN5_not amplified'/>
<data>
<tar id='TUCR54'/>
</data>
</react>
<react id='D9'>
<sample id='LAN5_amplified'/>
<data>
<tar id='TUCR54'/>
<cq>33.3</cq>
</data>
</react>
<react id='D10'>
<sample id='LAN5_amplified'/>
<data>
<tar id='TUCR54'/>
<cq>35.5</cq>
</data>
</react>
<react id='A9'>
<sample id='GI-ME-N_not amplified'/>
<data>
<tar id='TUCR54'/>
<cq>30.44</cq>
</data>
</react>
<react id='A10'>
<sample id='GI-ME-N_not amplified'/>
<data>
<tar id='TUCR54'/>
<cq>31.26</cq>
</data>
</react>
<react id='C9'>
<sample id='GI-ME-N_amplified'/>
<data>
<tar id='TUCR54'/>
<cq>32.46</cq>
</data>
</react>
<react id='C10'>
<sample id='GI-ME-N_amplified'/>
<data>
<tar id='TUCR54'/>
<cq>32.46</cq>
</data>
</react>
<react id='B11'>
<sample id='LAN5_not amplified'/>
<data>
<tar id='TUCR55'/>
<cq>35.25</cq>
</data>
</react>
<react id='B12'>
<sample id='LAN5_not amplified'/>
<data>
<tar id='TUCR55'/>
</data>
</react>
<react id='D11'>
<sample id='LAN5_amplified'/>
<data>
<tar id='TUCR55'/>
<cq>32.67</cq>
</data>
</react>
<react id='D12'>
<sample id='LAN5_amplified'/>
<data>
<tar id='TUCR55'/>
<cq>34.09</cq>
</data>
</react>
<react id='A11'>
<sample id='GI-ME-N_not amplified'/>
<data>
<tar id='TUCR55'/>
<cq>32.16</cq>
</data>
</react>
<react id='A12'>
<sample id='GI-ME-N_not amplified'/>
<data>
<tar id='TUCR55'/>
<cq>33.1</cq>
</data>
</react>
<react id='C11'>
<sample id='GI-ME-N_amplified'/>
<data>
<tar id='TUCR55'/>
<cq>32.88</cq>
</data>
</react>
<react id='C12'>
<sample id='GI-ME-N_amplified'/>
<data>
<tar id='TUCR55'/>
<cq>33.3</cq>
</data>
</react>
<react id='H1'>
<sample id='LAN5_not amplified'/>
<data>
<tar id='TUCR56'/>
<cq>40</cq>
</data>
</react>
<react id='H2'>
<sample id='LAN5_not amplified'/>
<data>
<tar id='TUCR56'/>
</data>
</react>
<react id='F1'>
<sample id='LAN5_amplified'/>
<data>
<tar id='TUCR56'/>
<cq>38.11</cq>
</data>
</react>
<react id='F2'>
<sample id='LAN5_amplified'/>
<data>
<tar id='TUCR56'/>
</data>
</react>
<react id='E1'>
<sample id='GI-ME-N_not amplified'/>
<data>
<tar id='TUCR56'/>
<cq>29.9</cq>
</data>
</react>
<react id='E2'>
<sample id='GI-ME-N_not amplified'/>
<data>
<tar id='TUCR56'/>
<cq>30.44</cq>
</data>
</react>
<react id='G1'>
<sample id='GI-ME-N_amplified'/>
<data>
<tar id='TUCR56'/>
<cq>29.34</cq>
</data>
</react>
<react id='G2'>
<sample id='GI-ME-N_amplified'/>
<data>
<tar id='TUCR56'/>
<cq>29.42</cq>
</data>
</react>
<react id='H3'>
<sample id='LAN5_not amplified'/>
<data>
<tar id='TUCR57'/>
<cq>40</cq>
</data>
</react>
<react id='H4'>
<sample id='LAN5_not amplified'/>
<data>
<tar id='TUCR57'/>
</data>
</react>
<react id='F3'>
<sample id='LAN5_amplified'/>
<data>
<tar id='TUCR57'/>
<cq>33.92</cq>
</data>
</react>
<react id='F4'>
<sample id='LAN5_amplified'/>
<data>
<tar id='TUCR57'/>
<cq>34.98</cq>
</data>
</react>
<react id='E3'>
<sample id='GI-ME-N_not amplified'/>
<data>
<tar id='TUCR57'/>
<cq>32.21</cq>
</data>
</react>
<react id='E4'>
<sample id='GI-ME-N_not amplified'/>
<data>
<tar id='TUCR57'/>
<cq>32.21</cq>
</data>
</react>
<react id='G3'>
<sample id='GI-ME-N_amplified'/>
<data>
<tar id='TUCR57'/>
<cq>29.26</cq>
</data>
</react>
<react id='G4'>
<sample id='GI-ME-N_amplified'/>
<data>
<tar id='TUCR57'/>
<cq>30.46</cq>
</data>
</react>
<react id='F5'>
<sample id='LAN5_not amplified'/>
<data>
<tar id='TUCR58'/>
<cq>40</cq>
</data>
</react>
<react id='F6'>
<sample id='LAN5_not amplified'/>
<data>
<tar id='TUCR58'/>
</data>
</react>
<react id='H5'>
<sample id='LAN5_amplified'/>
<data>
<tar id='TUCR58'/>
<cq>32.54</cq>
</data>
</react>
<react id='H6'>
<sample id='LAN5_amplified'/>
<data>
<tar id='TUCR58'/>
</data>
</react>
<react id='E5'>
<sample id='GI-ME-N_not amplified'/>
<data>
<tar id='TUCR58'/>
<cq>31.22</cq>
</data>
</react>
<react id='E6'>
<sample id='GI-ME-N_not amplified'/>
<data>
<tar id='TUCR58'/>
<cq>32.58</cq>
</data>
</react>
<react id='G5'>
<sample id='GI-ME-N_amplified'/>
<data>
<tar id='TUCR58'/>
<cq>29.58</cq>
</data>
</react>
<react id='G6'>
<sample id='GI-ME-N_amplified'/>
<data>
<tar id='TUCR58'/>
<cq>30.16</cq>
</data>
</react>
<react id='F7'>
<sample id='LAN5_not amplified'/>
<data>
<tar id='TUCR59'/>
<cq>40</cq>
</data>
</react>
<react id='F8'>
<sample id='LAN5_not amplified'/>
<data>
<tar id='TUCR59'/>
</data>
</react>
<react id='H7'>
<sample id='LAN5_amplified'/>
<data>
<tar id='TUCR59'/>
<cq>33.2</cq>
</data>
</react>
<react id='H8'>
<sample id='LAN5_amplified'/>
<data>
<tar id='TUCR59'/>
</data>
</react>
<react id='E7'>
<sample id='GI-ME-N_not amplified'/>
<data>
<tar id='TUCR59'/>
<cq>40</cq>
</data>
</react>
<react id='E8'>
<sample id='GI-ME-N_not amplified'/>
<data>
<tar id='TUCR59'/>
<cq>40</cq>
</data>
</react>
<react id='G7'>
<sample id='GI-ME-N_amplified'/>
<data>
<tar id='TUCR59'/>
<cq>29.63</cq>
</data>
</react>
<react id='G8'>
<sample id='GI-ME-N_amplified'/>
<data>
<tar id='TUCR59'/>
<cq>29.93</cq>
</data>
</react>
<react id='F9'>
<sample id='LAN5_not amplified'/>
<data>
<tar id='TUCR60'/>
<cq>40</cq>
</data>
</react>
<react id='F10'>
<sample id='LAN5_not amplified'/>
<data>
<tar id='TUCR60'/>
</data>
</react>
<react id='H9'>
<sample id='LAN5_amplified'/>
<data>
<tar id='TUCR60'/>
<cq>40</cq>
</data>
</react>
<react id='H10'>
<sample id='LAN5_amplified'/>
<data>
<tar id='TUCR60'/>
</data>
</react>
<react id='E9'>
<sample id='GI-ME-N_not amplified'/>
<data>
<tar id='TUCR60'/>
<cq>40</cq>
</data>
</react>
<react id='E10'>
<sample id='GI-ME-N_not amplified'/>
<data>
<tar id='TUCR60'/>
<cq>40</cq>
</data>
</react>
<react id='G9'>
<sample id='GI-ME-N_amplified'/>
<data>
<tar id='TUCR60'/>
<cq>31.81</cq>
</data>
</react>
<react id='G10'>
<sample id='GI-ME-N_amplified'/>
<data>
<tar id='TUCR60'/>
<cq>31.87</cq>
</data>
</react>
<react id='F11'>
<sample id='LAN5_not amplified'/>
<data>
<tar id='TUCR61'/>
<cq>25.96</cq>
</data>
</react>
<react id='F12'>
<sample id='LAN5_not amplified'/>
<data>
<tar id='TUCR61'/>
<cq>26</cq>
</data>
</react>
<react id='H11'>
<sample id='LAN5_amplified'/>
<data>
<tar id='TUCR61'/>
<cq>24.03</cq>
</data>
</react>
<react id='H12'>
<sample id='LAN5_amplified'/>
<data>
<tar id='TUCR61'/>
<cq>24.15</cq>
</data>
</react>
<react id='E11'>
<sample id='GI-ME-N_not amplified'/>
<data>
<tar id='TUCR61'/>
<cq>25.22</cq>
</data>
</react>
<react id='E12'>
<sample id='GI-ME-N_not amplified'/>
<data>
<tar id='TUCR61'/>
<cq>25.52</cq>
</data>
</react>
<react id='G11'>
<sample id='GI-ME-N_amplified'/>
<data>
<tar id='TUCR61'/>
<cq>23.64</cq>
</data>
</react>
<react id='G12'>
<sample id='GI-ME-N_amplified'/>
<data>
<tar id='TUCR61'/>
<cq>23.68</cq>
</data>
</react>
</run>
<run id='run006'>
<instrument>RealPlex4 system (Eppendorf, Hamburg, Germany</instrument>
<dataCollectionSoftware>
<name>RealPlex</name>
<version>2.0</version>
</dataCollectionSoftware>
<backgroundDeterminationMethod>Noiseband</backgroundDeterminationMethod>
<cqDetectionMethod>automated threshold and baseline settings</cqDetectionMethod>
<pcrFormat>free format</pcrFormat>
<react id='B1'>
<sample id='LAN5_not amplified'/>
<data>
<tar id='TUCR62'/>
<cq>29.47</cq>
</data>
</react>
<react id='B2'>
<sample id='LAN5_not amplified'/>
<data>
<tar id='TUCR62'/>
<cq>29.83</cq>
</data>
</react>
<react id='D1'>
<sample id='LAN5_amplified'/>
<data>
<tar id='TUCR62'/>
<cq>27.35</cq>
</data>
</react>
<react id='D2'>
<sample id='LAN5_amplified'/>
<data>
<tar id='TUCR62'/>
<cq>27.51</cq>
</data>
</react>
<react id='A1'>
<sample id='GI-ME-N_not amplified'/>
<data>
<tar id='TUCR62'/>
<cq>27.79</cq>
</data>
</react>
<react id='A2'>
<sample id='GI-ME-N_not amplified'/>
<data>
<tar id='TUCR62'/>
<cq>27.89</cq>
</data>
</react>
<react id='C1'>
<sample id='GI-ME-N_amplified'/>
<data>
<tar id='TUCR62'/>
<cq>25.56</cq>
</data>
</react>
<react id='C2'>
<sample id='GI-ME-N_amplified'/>
<data>
<tar id='TUCR62'/>
<cq>25.92</cq>
</data>
</react>
<react id='B3'>
<sample id='LAN5_not amplified'/>
<data>
<tar id='TUCR63'/>
<cq>23.5</cq>
</data>
</react>
<react id='B4'>
<sample id='LAN5_not amplified'/>
<data>
<tar id='TUCR63'/>
<cq>23.5</cq>
</data>
</react>
<react id='D3'>
<sample id='LAN5_amplified'/>
<data>
<tar id='TUCR63'/>
<cq>20.42</cq>
</data>
</react>
<react id='D4'>
<sample id='LAN5_amplified'/>
<data>
<tar id='TUCR63'/>
<cq>22.68</cq>
</data>
</react>
<react id='A3'>
<sample id='GI-ME-N_not amplified'/>
<data>
<tar id='TUCR63'/>
<cq>23.08</cq>
</data>
</react>
<react id='A4'>
<sample id='GI-ME-N_not amplified'/>
<data>
<tar id='TUCR63'/>
<cq>23.16</cq>
</data>
</react>
<react id='C3'>
<sample id='GI-ME-N_amplified'/>
<data>
<tar id='TUCR63'/>
<cq>21.11</cq>
</data>
</react>
<react id='C4'>
<sample id='GI-ME-N_amplified'/>
<data>
<tar id='TUCR63'/>
<cq>21.59</cq>
</data>
</react>
<react id='B5'>
<sample id='LAN5_not amplified'/>
<data>
<tar id='TUCR64'/>
<cq>26.32</cq>
</data>
</react>
<react id='B6'>
<sample id='LAN5_not amplified'/>
<data>
<tar id='TUCR64'/>
<cq>26.58</cq>
</data>
</react>
<react id='D5'>
<sample id='LAN5_amplified'/>
<data>
<tar id='TUCR64'/>
<cq>24.42</cq>
</data>
</react>
<react id='D6'>
<sample id='LAN5_amplified'/>
<data>
<tar id='TUCR64'/>
<cq>24.54</cq>
</data>
</react>
<react id='A5'>
<sample id='GI-ME-N_not amplified'/>
<data>
<tar id='TUCR64'/>
<cq>26.22</cq>
</data>
</react>
<react id='A6'>
<sample id='GI-ME-N_not amplified'/>
<data>
<tar id='TUCR64'/>
<cq>26.34</cq>
</data>
</react>
<react id='C5'>
<sample id='GI-ME-N_amplified'/>
<data>
<tar id='TUCR64'/>
<cq>24.1</cq>
</data>
</react>
<react id='C6'>
<sample id='GI-ME-N_amplified'/>
<data>
<tar id='TUCR64'/>
<cq>24.2</cq>
</data>
</react>
<react id='B7'>
<sample id='LAN5_not amplified'/>
<data>
<tar id='TUCR65'/>
<cq>40</cq>
</data>
</react>
<react id='B8'>
<sample id='LAN5_not amplified'/>
<data>
<tar id='TUCR65'/>
</data>
</react>
<react id='D7'>
<sample id='LAN5_amplified'/>
<data>
<tar id='TUCR65'/>
<cq>40</cq>
</data>
</react>
<react id='D8'>
<sample id='LAN5_amplified'/>
<data>
<tar id='TUCR65'/>
</data>
</react>
<react id='A7'>
<sample id='GI-ME-N_not amplified'/>
<data>
<tar id='TUCR65'/>
<cq>27.72</cq>
</data>
</react>
<react id='A8'>
<sample id='GI-ME-N_not amplified'/>
<data>
<tar id='TUCR65'/>
<cq>27.72</cq>
</data>
</react>
<react id='C7'>
<sample id='GI-ME-N_amplified'/>
<data>
<tar id='TUCR65'/>
<cq>25.7</cq>
</data>
</react>
<react id='C8'>
<sample id='GI-ME-N_amplified'/>
<data>
<tar id='TUCR65'/>
<cq>25.7</cq>
</data>
</react>
<react id='B9'>
<sample id='LAN5_not amplified'/>
<data>
<tar id='TUCR66'/>
<cq>29.35</cq>
</data>
</react>
<react id='B10'>
<sample id='LAN5_not amplified'/>
<data>
<tar id='TUCR66'/>
<cq>30.35</cq>
</data>
</react>
<react id='D9'>
<sample id='LAN5_amplified'/>
<data>
<tar id='TUCR66'/>
<cq>27.68</cq>
</data>
</react>
<react id='D10'>
<sample id='LAN5_amplified'/>
<data>
<tar id='TUCR66'/>
</data>
</react>
<react id='A9'>
<sample id='GI-ME-N_not amplified'/>
<data>
<tar id='TUCR66'/>
<cq>28.46</cq>
</data>
</react>
<react id='A10'>
<sample id='GI-ME-N_not amplified'/>
<data>
<tar id='TUCR66'/>
<cq>30.12</cq>
</data>
</react>
<react id='C9'>
<sample id='GI-ME-N_amplified'/>
<data>
<tar id='TUCR66'/>
<cq>31.99</cq>
</data>
</react>
<react id='C10'>
<sample id='GI-ME-N_amplified'/>
<data>
<tar id='TUCR66'/>
<cq>31.99</cq>
</data>
</react>
<react id='B11'>
<sample id='LAN5_not amplified'/>
<data>
<tar id='TUCR67'/>
<cq>32.35</cq>
</data>
</react>
<react id='B12'>
<sample id='LAN5_not amplified'/>
<data>
<tar id='TUCR67'/>
<cq>32.53</cq>
</data>
</react>
<react id='D11'>
<sample id='LAN5_amplified'/>
<data>
<tar id='TUCR67'/>
<cq>27.95</cq>
</data>
</react>
<react id='D12'>
<sample id='LAN5_amplified'/>
<data>
<tar id='TUCR67'/>
</data>
</react>
<react id='A11'>
<sample id='GI-ME-N_not amplified'/>
<data>
<tar id='TUCR67'/>
<cq>33.39</cq>
</data>
</react>
<react id='A12'>
<sample id='GI-ME-N_not amplified'/>
<data>
<tar id='TUCR67'/>
<cq>33.39</cq>
</data>
</react>
<react id='C11'>
<sample id='GI-ME-N_amplified'/>
<data>
<tar id='TUCR67'/>
<cq>33.88</cq>
</data>
</react>
<react id='C12'>
<sample id='GI-ME-N_amplified'/>
<data>
<tar id='TUCR67'/>
<cq>33.88</cq>
</data>
</react>
<react id='H1'>
<sample id='LAN5_not amplified'/>
<data>
<tar id='TUCR68'/>
<cq>40</cq>
</data>
</react>
<react id='H2'>
<sample id='LAN5_not amplified'/>
<data>
<tar id='TUCR68'/>
</data>
</react>
<react id='F1'>
<sample id='LAN5_amplified'/>
<data>
<tar id='TUCR68'/>
<cq>40</cq>
</data>
</react>
<react id='F2'>
<sample id='LAN5_amplified'/>
<data>
<tar id='TUCR68'/>
</data>
</react>
<react id='E1'>
<sample id='GI-ME-N_not amplified'/>
<data>
<tar id='TUCR68'/>
<cq>29.92</cq>
</data>
</react>
<react id='E2'>
<sample id='GI-ME-N_not amplified'/>
<data>
<tar id='TUCR68'/>
<cq>30.06</cq>
</data>
</react>
<react id='G1'>
<sample id='GI-ME-N_amplified'/>
<data>
<tar id='TUCR68'/>
<cq>28.45</cq>
</data>
</react>
<react id='G2'>
<sample id='GI-ME-N_amplified'/>
<data>
<tar id='TUCR68'/>
<cq>28.63</cq>
</data>
</react>
<react id='H3'>
<sample id='LAN5_not amplified'/>
<data>
<tar id='TUCR69'/>
<cq>40</cq>
</data>
</react>
<react id='H4'>
<sample id='LAN5_not amplified'/>
<data>
<tar id='TUCR69'/>
</data>
</react>
<react id='F3'>
<sample id='LAN5_amplified'/>
<data>
<tar id='TUCR69'/>
<cq>29.54</cq>
</data>
</react>
<react id='F4'>
<sample id='LAN5_amplified'/>
<data>
<tar id='TUCR69'/>
<cq>30.14</cq>
</data>
</react>
<react id='E3'>
<sample id='GI-ME-N_not amplified'/>
<data>
<tar id='TUCR69'/>
<cq>28.29</cq>
</data>
</react>
<react id='E4'>
<sample id='GI-ME-N_not amplified'/>
<data>
<tar id='TUCR69'/>
<cq>29.07</cq>
</data>
</react>
<react id='G3'>
<sample id='GI-ME-N_amplified'/>
<data>
<tar id='TUCR69'/>
<cq>25.54</cq>
</data>
</react>
<react id='G4'>
<sample id='GI-ME-N_amplified'/>
<data>
<tar id='TUCR69'/>
<cq>25.6</cq>
</data>
</react>
<react id='F5'>
<sample id='LAN5_not amplified'/>
<data>
<tar id='TUCR70'/>
<cq>33.93</cq>
</data>
</react>
<react id='F6'>
<sample id='LAN5_not amplified'/>
<data>
<tar id='TUCR70'/>
</data>
</react>
<react id='H5'>
<sample id='LAN5_amplified'/>
<data>
<tar id='TUCR70'/>
<cq>25.56</cq>
</data>
</react>
<react id='H6'>
<sample id='LAN5_amplified'/>
<data>
<tar id='TUCR70'/>
<cq>25.8</cq>
</data>
</react>
<react id='E5'>
<sample id='GI-ME-N_not amplified'/>
<data>
<tar id='TUCR70'/>
<cq>29.52</cq>
</data>
</react>
<react id='E6'>
<sample id='GI-ME-N_not amplified'/>
<data>
<tar id='TUCR70'/>
<cq>29.76</cq>
</data>
</react>
<react id='G5'>
<sample id='GI-ME-N_amplified'/>
<data>
<tar id='TUCR70'/>
<cq>20.68</cq>
</data>
</react>
<react id='G6'>
<sample id='GI-ME-N_amplified'/>
<data>
<tar id='TUCR70'/>
<cq>20.78</cq>
</data>
</react>
<react id='F7'>
<sample id='LAN5_not amplified'/>
<data>
<tar id='TUCR71'/>
<cq>27.73</cq>
</data>
</react>
<react id='F8'>
<sample id='LAN5_not amplified'/>
<data>
<tar id='TUCR71'/>
<cq>28.07</cq>
</data>
</react>
<react id='H7'>
<sample id='LAN5_amplified'/>
<data>
<tar id='TUCR71'/>
<cq>23.12</cq>
</data>
</react>
<react id='H8'>
<sample id='LAN5_amplified'/>
<data>
<tar id='TUCR71'/>
<cq>23.64</cq>
</data>
</react>
<react id='E7'>
<sample id='GI-ME-N_not amplified'/>
<data>
<tar id='TUCR71'/>
<cq>27.41</cq>
</data>
</react>
<react id='E8'>
<sample id='GI-ME-N_not amplified'/>
<data>
<tar id='TUCR71'/>
<cq>27.77</cq>
</data>
</react>
<react id='G7'>
<sample id='GI-ME-N_amplified'/>
<data>
<tar id='TUCR71'/>
<cq>25.12</cq>
</data>
</react>
<react id='G8'>
<sample id='GI-ME-N_amplified'/>
<data>
<tar id='TUCR71'/>
<cq>25.24</cq>
</data>
</react>
<react id='F9'>
<sample id='LAN5_not amplified'/>
<data>
<tar id='TUCR72'/>
<cq>28.55</cq>
</data>
</react>
<react id='F10'>
<sample id='LAN5_not amplified'/>
<data>
<tar id='TUCR72'/>
<cq>28.81</cq>
</data>
</react>
<react id='H9'>
<sample id='LAN5_amplified'/>
<data>
<tar id='TUCR72'/>
<cq>26.69</cq>
</data>
</react>
<react id='H10'>
<sample id='LAN5_amplified'/>
<data>
<tar id='TUCR72'/>
<cq>26.73</cq>
</data>
</react>
<react id='E9'>
<sample id='GI-ME-N_not amplified'/>
<data>
<tar id='TUCR72'/>
<cq>28.4</cq>
</data>
</react>
<react id='E10'>
<sample id='GI-ME-N_not amplified'/>
<data>
<tar id='TUCR72'/>
<cq>28.84</cq>
</data>
</react>
<react id='G9'>
<sample id='GI-ME-N_amplified'/>
<data>
<tar id='TUCR72'/>
<cq>23.96</cq>
</data>
</react>
<react id='G10'>
<sample id='GI-ME-N_amplified'/>
<data>
<tar id='TUCR72'/>
<cq>24.26</cq>
</data>
</react>
<react id='F11'>
<sample id='LAN5_not amplified'/>
<data>
<tar id='TUCR73'/>
<cq>27.02</cq>
</data>
</react>
<react id='F12'>
<sample id='LAN5_not amplified'/>
<data>
<tar id='TUCR73'/>
<cq>27.28</cq>
</data>
</react>
<react id='H11'>
<sample id='LAN5_amplified'/>
<data>
<tar id='TUCR73'/>
<cq>25.02</cq>
</data>
</react>
<react id='H12'>
<sample id='LAN5_amplified'/>
<data>
<tar id='TUCR73'/>
<cq>25.32</cq>
</data>
</react>
<react id='E11'>
<sample id='GI-ME-N_not amplified'/>
<data>
<tar id='TUCR73'/>
<cq>27.04</cq>
</data>
</react>
<react id='E12'>
<sample id='GI-ME-N_not amplified'/>
<data>
<tar id='TUCR73'/>
<cq>27.14</cq>
</data>
</react>
<react id='G11'>
<sample id='GI-ME-N_amplified'/>
<data>
<tar id='TUCR73'/>
<cq>24.54</cq>
</data>
</react>
<react id='G12'>
<sample id='GI-ME-N_amplified'/>
<data>
<tar id='TUCR73'/>
<cq>24.72</cq>
</data>
</react>
</run>
<run id='run007'>
<instrument>RealPlex4 system (Eppendorf, Hamburg, Germany</instrument>
<dataCollectionSoftware>
<name>RealPlex</name>
<version>2.0</version>
</dataCollectionSoftware>
<backgroundDeterminationMethod>Noiseband</backgroundDeterminationMethod>
<cqDetectionMethod>automated threshold and baseline settings</cqDetectionMethod>
<pcrFormat>free format</pcrFormat>
<react id='B1'>
<sample id='LAN5_not amplified'/>
<data>
<tar id='TUCR74'/>
<cq>27.08</cq>
</data>
</react>
<react id='B2'>
<sample id='LAN5_not amplified'/>
<data>
<tar id='TUCR74'/>
<cq>27.58</cq>
</data>
</react>
<react id='D1'>
<sample id='LAN5_amplified'/>
<data>
<tar id='TUCR74'/>
<cq>23.66</cq>
</data>
</react>
<react id='D2'>
<sample id='LAN5_amplified'/>
<data>
<tar id='TUCR74'/>
<cq>23.68</cq>
</data>
</react>
<react id='A1'>
<sample id='GI-ME-N_not amplified'/>
<data>
<tar id='TUCR74'/>
<cq>27.12</cq>
</data>
</react>
<react id='A2'>
<sample id='GI-ME-N_not amplified'/>
<data>
<tar id='TUCR74'/>
<cq>27.44</cq>
</data>
</react>
<react id='C1'>
<sample id='GI-ME-N_amplified'/>
<data>
<tar id='TUCR74'/>
<cq>25.04</cq>
</data>
</react>
<react id='C2'>
<sample id='GI-ME-N_amplified'/>
<data>
<tar id='TUCR74'/>
<cq>25.06</cq>
</data>
</react>
<react id='B3'>
<sample id='LAN5_not amplified'/>
<data>
<tar id='TUCR75'/>
<cq>28.68</cq>
</data>
</react>
<react id='B4'>
<sample id='LAN5_not amplified'/>
<data>
<tar id='TUCR75'/>
<cq>28.78</cq>
</data>
</react>
<react id='D3'>
<sample id='LAN5_amplified'/>
<data>
<tar id='TUCR75'/>
<cq>26.49</cq>
</data>
</react>
<react id='D4'>
<sample id='LAN5_amplified'/>
<data>
<tar id='TUCR75'/>
</data>
</react>
<react id='A3'>
<sample id='GI-ME-N_not amplified'/>
<data>
<tar id='TUCR75'/>
<cq>28.83</cq>
</data>
</react>
<react id='A4'>
<sample id='GI-ME-N_not amplified'/>
<data>
<tar id='TUCR75'/>
<cq>29.57</cq>
</data>
</react>
<react id='C3'>
<sample id='GI-ME-N_amplified'/>
<data>
<tar id='TUCR75'/>
<cq>26.53</cq>
</data>
</react>
<react id='C4'>
<sample id='GI-ME-N_amplified'/>
<data>
<tar id='TUCR75'/>
<cq>26.57</cq>
</data>
</react>
<react id='B5'>
<sample id='LAN5_not amplified'/>
<data>
<tar id='TUCR76'/>
<cq>26.05</cq>
</data>
</react>
<react id='B6'>
<sample id='LAN5_not amplified'/>
<data>
<tar id='TUCR76'/>
<cq>26.15</cq>
</data>
</react>
<react id='D5'>
<sample id='LAN5_amplified'/>
<data>
<tar id='TUCR76'/>
<cq>23.84</cq>
</data>
</react>
<react id='D6'>
<sample id='LAN5_amplified'/>
<data>
<tar id='TUCR76'/>
<cq>24.18</cq>
</data>
</react>
<react id='A5'>
<sample id='GI-ME-N_not amplified'/>
<data>
<tar id='TUCR76'/>
<cq>25.86</cq>
</data>
</react>
<react id='A6'>
<sample id='GI-ME-N_not amplified'/>
<data>
<tar id='TUCR76'/>
<cq>25.98</cq>
</data>
</react>
<react id='C5'>
<sample id='GI-ME-N_amplified'/>
<data>
<tar id='TUCR76'/>
<cq>23.72</cq>
</data>
</react>
<react id='C6'>
<sample id='GI-ME-N_amplified'/>
<data>
<tar id='TUCR76'/>
<cq>23.76</cq>
</data>
</react>
<react id='B7'>
<sample id='LAN5_not amplified'/>
<data>
<tar id='TUCR77'/>
<cq>25.75</cq>
</data>
</react>
<react id='B8'>
<sample id='LAN5_not amplified'/>
<data>
<tar id='TUCR77'/>
<cq>25.81</cq>
</data>
</react>
<react id='D7'>
<sample id='LAN5_amplified'/>
<data>
<tar id='TUCR77'/>
<cq>23.96</cq>
</data>
</react>
<react id='D8'>
<sample id='LAN5_amplified'/>
<data>
<tar id='TUCR77'/>
<cq>24</cq>
</data>
</react>
<react id='A7'>
<sample id='GI-ME-N_not amplified'/>
<data>
<tar id='TUCR77'/>
<cq>25.45</cq>
</data>
</react>
<react id='A8'>
<sample id='GI-ME-N_not amplified'/>
<data>
<tar id='TUCR77'/>
<cq>25.63</cq>
</data>
</react>
<react id='C7'>
<sample id='GI-ME-N_amplified'/>
<data>
<tar id='TUCR77'/>
<cq>23.36</cq>
</data>
</react>
<react id='C8'>
<sample id='GI-ME-N_amplified'/>
<data>
<tar id='TUCR77'/>
<cq>23.5</cq>
</data>
</react>
<react id='B9'>
<sample id='LAN5_not amplified'/>
<data>
<tar id='TUCR78'/>
<cq>27.54</cq>
</data>
</react>
<react id='B10'>
<sample id='LAN5_not amplified'/>
<data>
<tar id='TUCR78'/>
<cq>27.9</cq>
</data>
</react>
<react id='D9'>
<sample id='LAN5_amplified'/>
<data>
<tar id='TUCR78'/>
<cq>25.94</cq>
</data>
</react>
<react id='D10'>
<sample id='LAN5_amplified'/>
<data>
<tar id='TUCR78'/>
<cq>25.98</cq>
</data>
</react>
<react id='A9'>
<sample id='GI-ME-N_not amplified'/>
<data>
<tar id='TUCR78'/>
<cq>27.65</cq>
</data>
</react>
<react id='A10'>
<sample id='GI-ME-N_not amplified'/>
<data>
<tar id='TUCR78'/>
<cq>28.27</cq>
</data>
</react>
<react id='C9'>
<sample id='GI-ME-N_amplified'/>
<data>
<tar id='TUCR78'/>
<cq>25.93</cq>
</data>
</react>
<react id='C10'>
<sample id='GI-ME-N_amplified'/>
<data>
<tar id='TUCR78'/>
<cq>25.99</cq>
</data>
</react>
<react id='B11'>
<sample id='LAN5_not amplified'/>
<data>
<tar id='TUCR79'/>
<cq>26.82</cq>
</data>
</react>
<react id='B12'>
<sample id='LAN5_not amplified'/>
<data>
<tar id='TUCR79'/>
<cq>26.94</cq>
</data>
</react>
<react id='D11'>
<sample id='LAN5_amplified'/>
<data>
<tar id='TUCR79'/>
<cq>24.94</cq>
</data>
</react>
<react id='D12'>
<sample id='LAN5_amplified'/>
<data>
<tar id='TUCR79'/>
<cq>25.02</cq>
</data>
</react>
<react id='A11'>
<sample id='GI-ME-N_not amplified'/>
<data>
<tar id='TUCR79'/>
<cq>26.43</cq>
</data>
</react>
<react id='A12'>
<sample id='GI-ME-N_not amplified'/>
<data>
<tar id='TUCR79'/>
<cq>26.83</cq>
</data>
</react>
<react id='C11'>
<sample id='GI-ME-N_amplified'/>
<data>
<tar id='TUCR79'/>
<cq>24.31</cq>
</data>
</react>
<react id='C12'>
<sample id='GI-ME-N_amplified'/>
<data>
<tar id='TUCR79'/>
<cq>24.69</cq>
</data>
</react>
<react id='H1'>
<sample id='LAN5_not amplified'/>
<data>
<tar id='TUCR80'/>
<cq>27.75</cq>
</data>
</react>
<react id='H2'>
<sample id='LAN5_not amplified'/>
<data>
<tar id='TUCR80'/>
<cq>28.45</cq>
</data>
</react>
<react id='F1'>
<sample id='LAN5_amplified'/>
<data>
<tar id='TUCR80'/>
<cq>25.71</cq>
</data>
</react>
<react id='F2'>
<sample id='LAN5_amplified'/>
<data>
<tar id='TUCR80'/>
<cq>25.73</cq>
</data>
</react>
<react id='E1'>
<sample id='GI-ME-N_not amplified'/>
<data>
<tar id='TUCR80'/>
<cq>27.61</cq>
</data>
</react>
<react id='E2'>
<sample id='GI-ME-N_not amplified'/>
<data>
<tar id='TUCR80'/>
<cq>27.91</cq>
</data>
</react>
<react id='G1'>
<sample id='GI-ME-N_amplified'/>
<data>
<tar id='TUCR80'/>
<cq>25</cq>
</data>
</react>
<react id='G2'>
<sample id='GI-ME-N_amplified'/>
<data>
<tar id='TUCR80'/>
<cq>25.42</cq>
</data>
</react>
<react id='H3'>
<sample id='LAN5_not amplified'/>
<data>
<tar id='TUCR81'/>
<cq>25.47</cq>
</data>
</react>
<react id='H4'>
<sample id='LAN5_not amplified'/>
<data>
<tar id='TUCR81'/>
<cq>25.65</cq>
</data>
</react>
<react id='F3'>
<sample id='LAN5_amplified'/>
<data>
<tar id='TUCR81'/>
<cq>23.24</cq>
</data>
</react>
<react id='F4'>
<sample id='LAN5_amplified'/>
<data>
<tar id='TUCR81'/>
<cq>23.76</cq>
</data>
</react>
<react id='E3'>
<sample id='GI-ME-N_not amplified'/>
<data>
<tar id='TUCR81'/>
<cq>25.5</cq>
</data>
</react>
<react id='E4'>
<sample id='GI-ME-N_not amplified'/>
<data>
<tar id='TUCR81'/>
<cq>25.5</cq>
</data>
</react>
<react id='G3'>
<sample id='GI-ME-N_amplified'/>
<data>
<tar id='TUCR81'/>
<cq>21.45</cq>
</data>
</react>
<react id='G4'>
<sample id='GI-ME-N_amplified'/>
<data>
<tar id='TUCR81'/>
<cq>25.15</cq>
</data>
</react>
<react id='F5'>
<sample id='LAN5_not amplified'/>
<data>
<tar id='TUCR82'/>
<cq>40</cq>
</data>
</react>
<react id='F6'>
<sample id='LAN5_not amplified'/>
<data>
<tar id='TUCR82'/>
</data>
</react>
<react id='H5'>
<sample id='LAN5_amplified'/>
<data>
<tar id='TUCR82'/>
<cq>40</cq>
</data>
</react>
<react id='H6'>
<sample id='LAN5_amplified'/>
<data>
<tar id='TUCR82'/>
</data>
</react>
<react id='E5'>
<sample id='GI-ME-N_not amplified'/>
<data>
<tar id='TUCR82'/>
<cq>40</cq>
</data>
</react>
<react id='E6'>
<sample id='GI-ME-N_not amplified'/>
<data>
<tar id='TUCR82'/>
<cq>40</cq>
</data>
</react>
<react id='G5'>
<sample id='GI-ME-N_amplified'/>
<data>
<tar id='TUCR82'/>
<cq>40</cq>
</data>
</react>
<react id='G6'>
<sample id='GI-ME-N_amplified'/>
<data>
<tar id='TUCR82'/>
<cq>40</cq>
</data>
</react>
<react id='F7'>
<sample id='LAN5_not amplified'/>
<data>
<tar id='TUCR83'/>
<cq>40</cq>
</data>
</react>
<react id='F8'>
<sample id='LAN5_not amplified'/>
<data>
<tar id='TUCR83'/>
</data>
</react>
<react id='H7'>
<sample id='LAN5_amplified'/>
<data>
<tar id='TUCR83'/>
<cq>40</cq>
</data>
</react>
<react id='H8'>
<sample id='LAN5_amplified'/>
<data>
<tar id='TUCR83'/>
</data>
</react>
<react id='E7'>
<sample id='GI-ME-N_not amplified'/>
<data>
<tar id='TUCR83'/>
<cq>26.63</cq>
</data>
</react>
<react id='E8'>
<sample id='GI-ME-N_not amplified'/>
<data>
<tar id='TUCR83'/>
<cq>26.83</cq>
</data>
</react>
<react id='G7'>
<sample id='GI-ME-N_amplified'/>
<data>
<tar id='TUCR83'/>
<cq>23.85</cq>
</data>
</react>
<react id='G8'>
<sample id='GI-ME-N_amplified'/>
<data>
<tar id='TUCR83'/>
<cq>24.25</cq>
</data>
</react>
<react id='F9'>
<sample id='LAN5_not amplified'/>
<data>
<tar id='TUCR84'/>
<cq>40</cq>
</data>
</react>
<react id='F10'>
<sample id='LAN5_not amplified'/>
<data>
<tar id='TUCR84'/>
</data>
</react>
<react id='H9'>
<sample id='LAN5_amplified'/>
<data>
<tar id='TUCR84'/>
<cq>40</cq>
</data>
</react>
<react id='H10'>
<sample id='LAN5_amplified'/>
<data>
<tar id='TUCR84'/>
</data>
</react>
<react id='E9'>
<sample id='GI-ME-N_not amplified'/>
<data>
<tar id='TUCR84'/>
<cq>31.39</cq>
</data>
</react>
<react id='E10'>
<sample id='GI-ME-N_not amplified'/>
<data>
<tar id='TUCR84'/>
<cq>32.99</cq>
</data>
</react>
<react id='G9'>
<sample id='GI-ME-N_amplified'/>
<data>
<tar id='TUCR84'/>
<cq>25.06</cq>
</data>
</react>
<react id='G10'>
<sample id='GI-ME-N_amplified'/>
<data>
<tar id='TUCR84'/>
<cq>25.08</cq>
</data>
</react>
<react id='F11'>
<sample id='LAN5_not amplified'/>
<data>
<tar id='TUCR85'/>
<cq>40</cq>
</data>
</react>
<react id='F12'>
<sample id='LAN5_not amplified'/>
<data>
<tar id='TUCR85'/>
</data>
</react>
<react id='H11'>
<sample id='LAN5_amplified'/>
<data>
<tar id='TUCR85'/>
<cq>31.88</cq>
</data>
</react>
<react id='H12'>
<sample id='LAN5_amplified'/>
<data>
<tar id='TUCR85'/>
<cq>35.42</cq>
</data>
</react>
<react id='E11'>
<sample id='GI-ME-N_not amplified'/>
<data>
<tar id='TUCR85'/>
<cq>32.7</cq>
</data>
</react>
<react id='E12'>
<sample id='GI-ME-N_not amplified'/>
<data>
<tar id='TUCR85'/>
<cq>32.7</cq>
</data>
</react>
<react id='G11'>
<sample id='GI-ME-N_amplified'/>
<data>
<tar id='TUCR85'/>
<cq>30.59</cq>
</data>
</react>
<react id='G12'>
<sample id='GI-ME-N_amplified'/>
<data>
<tar id='TUCR85'/>
<cq>31.35</cq>
</data>
</react>
</run>
<run id='run008'>
<instrument>RealPlex4 system (Eppendorf, Hamburg, Germany</instrument>
<dataCollectionSoftware>
<name>RealPlex</name>
<version>2.0</version>
</dataCollectionSoftware>
<backgroundDeterminationMethod>Noiseband</backgroundDeterminationMethod>
<cqDetectionMethod>automated threshold and baseline settings</cqDetectionMethod>
<pcrFormat>free format</pcrFormat>
<react id='B1'>
<sample id='LAN5_not amplified'/>
<data>
<tar id='TUCR86'/>
<cq>40</cq>
</data>
</react>
<react id='B2'>
<sample id='LAN5_not amplified'/>
<data>
<tar id='TUCR86'/>
</data>
</react>
<react id='D1'>
<sample id='LAN5_amplified'/>
<data>
<tar id='TUCR86'/>
<cq>32.58</cq>
</data>
</react>
<react id='D2'>
<sample id='LAN5_amplified'/>
<data>
<tar id='TUCR86'/>
</data>
</react>
<react id='A1'>
<sample id='GI-ME-N_not amplified'/>
<data>
<tar id='TUCR86'/>
<cq>32.94</cq>
</data>
</react>
<react id='A2'>
<sample id='GI-ME-N_not amplified'/>
<data>
<tar id='TUCR86'/>
<cq>32.94</cq>
</data>
</react>
<react id='C1'>
<sample id='GI-ME-N_amplified'/>
<data>
<tar id='TUCR86'/>
<cq>28.95</cq>
</data>
</react>
<react id='C2'>
<sample id='GI-ME-N_amplified'/>
<data>
<tar id='TUCR86'/>
<cq>29.99</cq>
</data>
</react>
<react id='B3'>
<sample id='LAN5_not amplified'/>
<data>
<tar id='TUCR87'/>
<cq>32.1</cq>
</data>
</react>
<react id='B4'>
<sample id='LAN5_not amplified'/>
<data>
<tar id='TUCR87'/>
<cq>34.64</cq>
</data>
</react>
<react id='D3'>
<sample id='LAN5_amplified'/>
<data>
<tar id='TUCR87'/>
<cq>34.84</cq>
</data>
</react>
<react id='D4'>
<sample id='LAN5_amplified'/>
<data>
<tar id='TUCR87'/>
</data>
</react>
<react id='A3'>
<sample id='GI-ME-N_not amplified'/>
<data>
<tar id='TUCR87'/>
<cq>24.92</cq>
</data>
</react>
<react id='A4'>
<sample id='GI-ME-N_not amplified'/>
<data>
<tar id='TUCR87'/>
<cq>24.96</cq>
</data>
</react>
<react id='C3'>
<sample id='GI-ME-N_amplified'/>
<data>
<tar id='TUCR87'/>
<cq>22.58</cq>
</data>
</react>
<react id='C4'>
<sample id='GI-ME-N_amplified'/>
<data>
<tar id='TUCR87'/>
<cq>22.86</cq>
</data>
</react>
<react id='B5'>
<sample id='LAN5_not amplified'/>
<data>
<tar id='TUCR88'/>
<cq>40</cq>
</data>
</react>
<react id='B6'>
<sample id='LAN5_not amplified'/>
<data>
<tar id='TUCR88'/>
</data>
</react>
<react id='D5'>
<sample id='LAN5_amplified'/>
<data>
<tar id='TUCR88'/>
<cq>29.35</cq>
</data>
</react>
<react id='D6'>
<sample id='LAN5_amplified'/>
<data>
<tar id='TUCR88'/>
<cq>29.41</cq>
</data>
</react>
<react id='A5'>
<sample id='GI-ME-N_not amplified'/>
<data>
<tar id='TUCR88'/>
<cq>29.63</cq>
</data>
</react>
<react id='A6'>
<sample id='GI-ME-N_not amplified'/>
<data>
<tar id='TUCR88'/>
<cq>30.15</cq>
</data>
</react>
<react id='C5'>
<sample id='GI-ME-N_amplified'/>
<data>
<tar id='TUCR88'/>
<cq>30.25</cq>
</data>
</react>
<react id='C6'>
<sample id='GI-ME-N_amplified'/>
<data>
<tar id='TUCR88'/>
<cq>30.25</cq>
</data>
</react>
<react id='B7'>
<sample id='LAN5_not amplified'/>
<data>
<tar id='TUCR89'/>
<cq>25.55</cq>
</data>
</react>
<react id='B8'>
<sample id='LAN5_not amplified'/>
<data>
<tar id='TUCR89'/>
<cq>25.77</cq>
</data>
</react>
<react id='D7'>
<sample id='LAN5_amplified'/>
<data>
<tar id='TUCR89'/>
<cq>22.87</cq>
</data>
</react>
<react id='D8'>
<sample id='LAN5_amplified'/>
<data>
<tar id='TUCR89'/>
<cq>22.97</cq>
</data>
</react>
<react id='A7'>
<sample id='GI-ME-N_not amplified'/>
<data>
<tar id='TUCR89'/>
<cq>25.36</cq>
</data>
</react>
<react id='A8'>
<sample id='GI-ME-N_not amplified'/>
<data>
<tar id='TUCR89'/>
<cq>25.68</cq>
</data>
</react>
<react id='C7'>
<sample id='GI-ME-N_amplified'/>
<data>
<tar id='TUCR89'/>
<cq>23.8</cq>
</data>
</react>
<react id='C8'>
<sample id='GI-ME-N_amplified'/>
<data>
<tar id='TUCR89'/>
<cq>23.88</cq>
</data>
</react>
<react id='B9'>
<sample id='LAN5_not amplified'/>
<data>
<tar id='TUCR90'/>
<cq>29.43</cq>
</data>
</react>
<react id='B10'>
<sample id='LAN5_not amplified'/>
<data>
<tar id='TUCR90'/>
<cq>29.79</cq>
</data>
</react>
<react id='D9'>
<sample id='LAN5_amplified'/>
<data>
<tar id='TUCR90'/>
<cq>26.91</cq>
</data>
</react>
<react id='D10'>
<sample id='LAN5_amplified'/>
<data>
<tar id='TUCR90'/>
<cq>27.31</cq>
</data>
</react>
<react id='A9'>
<sample id='GI-ME-N_not amplified'/>
<data>
<tar id='TUCR90'/>
<cq>29.73</cq>
</data>
</react>
<react id='A10'>
<sample id='GI-ME-N_not amplified'/>
<data>
<tar id='TUCR90'/>
<cq>30.01</cq>
</data>
</react>
<react id='C9'>
<sample id='GI-ME-N_amplified'/>
<data>
<tar id='TUCR90'/>
<cq>29.23</cq>
</data>
</react>
<react id='C10'>
<sample id='GI-ME-N_amplified'/>
<data>
<tar id='TUCR90'/>
<cq>29.53</cq>
</data>
</react>
<react id='B11'>
<sample id='LAN5_not amplified'/>
<data>
<tar id='TUCR91'/>
<cq>30.56</cq>
</data>
</react>
<react id='B12'>
<sample id='LAN5_not amplified'/>
<data>
<tar id='TUCR91'/>
<cq>31.94</cq>
</data>
</react>
<react id='D11'>
<sample id='LAN5_amplified'/>
<data>
<tar id='TUCR91'/>
<cq>28.86</cq>
</data>
</react>
<react id='D12'>
<sample id='LAN5_amplified'/>
<data>
<tar id='TUCR91'/>
<cq>29.78</cq>
</data>
</react>
<react id='A11'>
<sample id='GI-ME-N_not amplified'/>
<data>
<tar id='TUCR91'/>
<cq>40</cq>
</data>
</react>
<react id='A12'>
<sample id='GI-ME-N_not amplified'/>
<data>
<tar id='TUCR91'/>
<cq>40</cq>
</data>
</react>
<react id='C11'>
<sample id='GI-ME-N_amplified'/>
<data>
<tar id='TUCR91'/>
<cq>29.18</cq>
</data>
</react>
<react id='C12'>
<sample id='GI-ME-N_amplified'/>
<data>
<tar id='TUCR91'/>
<cq>30.44</cq>
</data>
</react>
<react id='H1'>
<sample id='LAN5_not amplified'/>
<data>
<tar id='TUCR92'/>
<cq>28.83</cq>
</data>
</react>
<react id='H2'>
<sample id='LAN5_not amplified'/>
<data>
<tar id='TUCR92'/>
<cq>29.17</cq>
</data>
</react>
<react id='F1'>
<sample id='LAN5_amplified'/>
<data>
<tar id='TUCR92'/>
<cq>25.7</cq>
</data>
</react>
<react id='F2'>
<sample id='LAN5_amplified'/>
<data>
<tar id='TUCR92'/>
<cq>25.84</cq>
</data>
</react>
<react id='E1'>
<sample id='GI-ME-N_not amplified'/>
<data>
<tar id='TUCR92'/>
<cq>28.53</cq>
</data>
</react>
<react id='E2'>
<sample id='GI-ME-N_not amplified'/>
<data>
<tar id='TUCR92'/>
<cq>29.25</cq>
</data>
</react>
<react id='G1'>
<sample id='GI-ME-N_amplified'/>
<data>
<tar id='TUCR92'/>
<cq>23.9</cq>
</data>
</react>
<react id='G2'>
<sample id='GI-ME-N_amplified'/>
<data>
<tar id='TUCR92'/>
<cq>23.94</cq>
</data>
</react>
<react id='H3'>
<sample id='LAN5_not amplified'/>
<data>
<tar id='TUCR93'/>
<cq>36.26</cq>
</data>
</react>
<react id='H4'>
<sample id='LAN5_not amplified'/>
<data>
<tar id='TUCR93'/>
<cq>43.74</cq>
</data>
</react>
<react id='F3'>
<sample id='LAN5_amplified'/>
<data>
<tar id='TUCR93'/>
<cq>40</cq>
</data>
</react>
<react id='F4'>
<sample id='LAN5_amplified'/>
<data>
<tar id='TUCR93'/>
</data>
</react>
<react id='E3'>
<sample id='GI-ME-N_not amplified'/>
<data>
<tar id='TUCR93'/>
<cq>40</cq>
</data>
</react>
<react id='E4'>
<sample id='GI-ME-N_not amplified'/>
<data>
<tar id='TUCR93'/>
<cq>40</cq>
</data>
</react>
<react id='G3'>
<sample id='GI-ME-N_amplified'/>
<data>
<tar id='TUCR93'/>
<cq>32.11</cq>
</data>
</react>
<react id='G4'>
<sample id='GI-ME-N_amplified'/>
<data>
<tar id='TUCR93'/>
<cq>32.11</cq>
</data>
</react>
<react id='F5'>
<sample id='LAN5_not amplified'/>
<data>
<tar id='TUCR94'/>
<cq>40</cq>
</data>
</react>
<react id='F6'>
<sample id='LAN5_not amplified'/>
<data>
<tar id='TUCR94'/>
</data>
</react>
<react id='H5'>
<sample id='LAN5_amplified'/>
<data>
<tar id='TUCR94'/>
<cq>40</cq>
</data>
</react>
<react id='H6'>
<sample id='LAN5_amplified'/>
<data>
<tar id='TUCR94'/>
</data>
</react>
<react id='E5'>
<sample id='GI-ME-N_not amplified'/>
<data>
<tar id='TUCR94'/>
<cq>40</cq>
</data>
</react>
<react id='E6'>
<sample id='GI-ME-N_not amplified'/>
<data>
<tar id='TUCR94'/>
<cq>40</cq>
</data>
</react>
<react id='G5'>
<sample id='GI-ME-N_amplified'/>
<data>
<tar id='TUCR94'/>
<cq>40</cq>
</data>
</react>
<react id='G6'>
<sample id='GI-ME-N_amplified'/>
<data>
<tar id='TUCR94'/>
<cq>40</cq>
</data>
</react>
<react id='F7'>
<sample id='LAN5_not amplified'/>
<data>
<tar id='TUCR95'/>
<cq>40</cq>
</data>
</react>
<react id='F8'>
<sample id='LAN5_not amplified'/>
<data>
<tar id='TUCR95'/>
</data>
</react>
<react id='H7'>
<sample id='LAN5_amplified'/>
<data>
<tar id='TUCR95'/>
<cq>40</cq>
</data>
</react>
<react id='H8'>
<sample id='LAN5_amplified'/>
<data>
<tar id='TUCR95'/>
</data>
</react>
<react id='E7'>
<sample id='GI-ME-N_not amplified'/>
<data>
<tar id='TUCR95'/>
<cq>40</cq>
</data>
</react>
<react id='E8'>
<sample id='GI-ME-N_not amplified'/>
<data>
<tar id='TUCR95'/>
<cq>40</cq>
</data>
</react>
<react id='G7'>
<sample id='GI-ME-N_amplified'/>
<data>
<tar id='TUCR95'/>
<cq>40</cq>
</data>
</react>
<react id='G8'>
<sample id='GI-ME-N_amplified'/>
<data>
<tar id='TUCR95'/>
<cq>40</cq>
</data>
</react>
<react id='F9'>
<sample id='LAN5_not amplified'/>
<data>
<tar id='TUCR96'/>
<cq>26.53</cq>
</data>
</react>
<react id='F10'>
<sample id='LAN5_not amplified'/>
<data>
<tar id='TUCR96'/>
<cq>27.03</cq>
</data>
</react>
<react id='H9'>
<sample id='LAN5_amplified'/>
<data>
<tar id='TUCR96'/>
<cq>24.85</cq>
</data>
</react>
<react id='H10'>
<sample id='LAN5_amplified'/>
<data>
<tar id='TUCR96'/>
<cq>24.89</cq>
</data>
</react>
<react id='E9'>
<sample id='GI-ME-N_not amplified'/>
<data>
<tar id='TUCR96'/>
<cq>26.28</cq>
</data>
</react>
<react id='E10'>
<sample id='GI-ME-N_not amplified'/>
<data>
<tar id='TUCR96'/>
<cq>26.28</cq>
</data>
</react>
<react id='G9'>
<sample id='GI-ME-N_amplified'/>
<data>
<tar id='TUCR96'/>
<cq>24.1</cq>
</data>
</react>
<react id='G10'>
<sample id='GI-ME-N_amplified'/>
<data>
<tar id='TUCR96'/>
<cq>24.32</cq>
</data>
</react>
<react id='F11'>
<sample id='LAN5_not amplified'/>
<data>
<tar id='TUCR97'/>
<cq>27.08</cq>
</data>
</react>
<react id='F12'>
<sample id='LAN5_not amplified'/>
<data>
<tar id='TUCR97'/>
<cq>27.54</cq>
</data>
</react>
<react id='H11'>
<sample id='LAN5_amplified'/>
<data>
<tar id='TUCR97'/>
<cq>25.31</cq>
</data>
</react>
<react id='H12'>
<sample id='LAN5_amplified'/>
<data>
<tar id='TUCR97'/>
<cq>25.31</cq>
</data>
</react>
<react id='E11'>
<sample id='GI-ME-N_not amplified'/>
<data>
<tar id='TUCR97'/>
<cq>26.49</cq>
</data>
</react>
<react id='E12'>
<sample id='GI-ME-N_not amplified'/>
<data>
<tar id='TUCR97'/>
<cq>26.53</cq>
</data>
</react>
<react id='G11'>
<sample id='GI-ME-N_amplified'/>
<data>
<tar id='TUCR97'/>
<cq>24.65</cq>
</data>
</react>
<react id='G12'>
<sample id='GI-ME-N_amplified'/>
<data>
<tar id='TUCR97'/>
<cq>24.77</cq>
</data>
</react>
</run>
<run id='run009'>
<instrument>RealPlex4 system (Eppendorf, Hamburg, Germany</instrument>
<dataCollectionSoftware>
<name>RealPlex</name>
<version>2.0</version>
</dataCollectionSoftware>
<backgroundDeterminationMethod>Noiseband</backgroundDeterminationMethod>
<cqDetectionMethod>automated threshold and baseline settings</cqDetectionMethod>
<pcrFormat>free format</pcrFormat>
<react id='B5'>
<sample id='LAN5_not amplified'/>
<data>
<tar id='TUCR100'/>
<cq>29.95</cq>
</data>
</react>
<react id='B6'>
<sample id='LAN5_not amplified'/>
<data>
<tar id='TUCR100'/>
<cq>30.51</cq>
</data>
</react>
<react id='D5'>
<sample id='LAN5_amplified'/>
<data>
<tar id='TUCR100'/>
<cq>28.44</cq>
</data>
</react>
<react id='D6'>
<sample id='LAN5_amplified'/>
<data>
<tar id='TUCR100'/>
<cq>28.74</cq>
</data>
</react>
<react id='A1'>
<sample id='GI-ME-N_not amplified'/>
<data>
<tar id='TUCR100'/>
<cq>29.94</cq>
</data>
</react>
<react id='A2'>
<sample id='GI-ME-N_not amplified'/>
<data>
<tar id='TUCR100'/>
<cq>30.42</cq>
</data>
</react>
<react id='C1'>
<sample id='GI-ME-N_amplified'/>
<data>
<tar id='TUCR100'/>
<cq>28.82</cq>
</data>
</react>
<react id='C2'>
<sample id='GI-ME-N_amplified'/>
<data>
<tar id='TUCR100'/>
<cq>28.86</cq>
</data>
</react>
<react id='B7'>
<sample id='LAN5_not amplified'/>
<data>
<tar id='TUCR101'/>
<cq>23.61</cq>
</data>
</react>
<react id='B8'>
<sample id='LAN5_not amplified'/>
<data>
<tar id='TUCR101'/>
<cq>23.75</cq>
</data>
</react>
<react id='D7'>
<sample id='LAN5_amplified'/>
<data>
<tar id='TUCR101'/>
<cq>21.67</cq>
</data>
</react>
<react id='D8'>
<sample id='LAN5_amplified'/>
<data>
<tar id='TUCR101'/>
<cq>21.73</cq>
</data>
</react>
<react id='A3'>
<sample id='GI-ME-N_not amplified'/>
<data>
<tar id='TUCR101'/>
<cq>23.35</cq>
</data>
</react>
<react id='A4'>
<sample id='GI-ME-N_not amplified'/>
<data>
<tar id='TUCR101'/>
<cq>23.75</cq>
</data>
</react>
<react id='C3'>
<sample id='GI-ME-N_amplified'/>
<data>
<tar id='TUCR101'/>
<cq>21.52</cq>
</data>
</react>
<react id='C4'>
<sample id='GI-ME-N_amplified'/>
<data>
<tar id='TUCR101'/>
<cq>21.54</cq>
</data>
</react>
<react id='B9'>
<sample id='LAN5_not amplified'/>
<data>
<tar id='TUCR102'/>
<cq>27.27</cq>
</data>
</react>
<react id='B10'>
<sample id='LAN5_not amplified'/>
<data>
<tar id='TUCR102'/>
<cq>27.41</cq>
</data>
</react>
<react id='D9'>
<sample id='LAN5_amplified'/>
<data>
<tar id='TUCR102'/>
<cq>24.54</cq>
</data>
</react>
<react id='D10'>
<sample id='LAN5_amplified'/>
<data>
<tar id='TUCR102'/>
<cq>24.58</cq>
</data>
</react>
<react id='A5'>
<sample id='GI-ME-N_not amplified'/>
<data>
<tar id='TUCR102'/>
<cq>26.83</cq>
</data>
</react>
<react id='A6'>
<sample id='GI-ME-N_not amplified'/>
<data>
<tar id='TUCR102'/>
<cq>27.21</cq>
</data>
</react>
<react id='C5'>
<sample id='GI-ME-N_amplified'/>
<data>
<tar id='TUCR102'/>
<cq>24.53</cq>
</data>
</react>
<react id='C6'>
<sample id='GI-ME-N_amplified'/>
<data>
<tar id='TUCR102'/>
<cq>24.61</cq>
</data>
</react>
<react id='B11'>
<sample id='LAN5_not amplified'/>
<data>
<tar id='TUCR103'/>
<cq>25.47</cq>
</data>
</react>
<react id='B12'>
<sample id='LAN5_not amplified'/>
<data>
<tar id='TUCR103'/>
<cq>25.63</cq>
</data>
</react>
<react id='D11'>
<sample id='LAN5_amplified'/>
<data>
<tar id='TUCR103'/>
<cq>23.5</cq>
</data>
</react>
<react id='D12'>
<sample id='LAN5_amplified'/>
<data>
<tar id='TUCR103'/>
<cq>23.6</cq>
</data>
</react>
<react id='A7'>
<sample id='GI-ME-N_not amplified'/>
<data>
<tar id='TUCR103'/>
<cq>25.25</cq>
</data>
</react>
<react id='A8'>
<sample id='GI-ME-N_not amplified'/>
<data>
<tar id='TUCR103'/>
<cq>25.61</cq>
</data>
</react>
<react id='C7'>
<sample id='GI-ME-N_amplified'/>
<data>
<tar id='TUCR103'/>
<cq>23.67</cq>
</data>
</react>
<react id='C8'>
<sample id='GI-ME-N_amplified'/>
<data>
<tar id='TUCR103'/>
<cq>23.71</cq>
</data>
</react>
<react id='H1'>
<sample id='LAN5_not amplified'/>
<data>
<tar id='TUCR104'/>
<cq>25.26</cq>
</data>
</react>
<react id='H2'>
<sample id='LAN5_not amplified'/>
<data>
<tar id='TUCR104'/>
<cq>25.38</cq>
</data>
</react>
<react id='F1'>
<sample id='LAN5_amplified'/>
<data>
<tar id='TUCR104'/>
<cq>23.04</cq>
</data>
</react>
<react id='F2'>
<sample id='LAN5_amplified'/>
<data>
<tar id='TUCR104'/>
<cq>23.06</cq>
</data>
</react>
<react id='A9'>
<sample id='GI-ME-N_not amplified'/>
<data>
<tar id='TUCR104'/>
<cq>25.13</cq>
</data>
</react>
<react id='A10'>
<sample id='GI-ME-N_not amplified'/>
<data>
<tar id='TUCR104'/>
<cq>25.15</cq>
</data>
</react>
<react id='C9'>
<sample id='GI-ME-N_amplified'/>
<data>
<tar id='TUCR104'/>
<cq>22.46</cq>
</data>
</react>
<react id='C10'>
<sample id='GI-ME-N_amplified'/>
<data>
<tar id='TUCR104'/>
<cq>23.94</cq>
</data>
</react>
<react id='H3'>
<sample id='LAN5_not amplified'/>
<data>
<tar id='TUCR105'/>
<cq>40</cq>
</data>
</react>
<react id='H4'>
<sample id='LAN5_not amplified'/>
<data>
<tar id='TUCR105'/>
</data>
</react>
<react id='F3'>
<sample id='LAN5_amplified'/>
<data>
<tar id='TUCR105'/>
<cq>30.8</cq>
</data>
</react>
<react id='F4'>
<sample id='LAN5_amplified'/>
<data>
<tar id='TUCR105'/>
<cq>31.7</cq>
</data>
</react>
<react id='A11'>
<sample id='GI-ME-N_not amplified'/>
<data>
<tar id='TUCR105'/>
<cq>40</cq>
</data>
</react>
<react id='A12'>
<sample id='GI-ME-N_not amplified'/>
<data>
<tar id='TUCR105'/>
<cq>40</cq>
</data>
</react>
<react id='C11'>
<sample id='GI-ME-N_amplified'/>
<data>
<tar id='TUCR105'/>
<cq>31.19</cq>
</data>
</react>
<react id='C12'>
<sample id='GI-ME-N_amplified'/>
<data>
<tar id='TUCR105'/>
<cq>33.11</cq>
</data>
</react>
<react id='F5'>
<sample id='LAN5_not amplified'/>
<data>
<tar id='TUCR106'/>
<cq>27.43</cq>
</data>
</react>
<react id='F6'>
<sample id='LAN5_not amplified'/>
<data>
<tar id='TUCR106'/>
<cq>27.59</cq>
</data>
</react>
<react id='H5'>
<sample id='LAN5_amplified'/>
<data>
<tar id='TUCR106'/>
<cq>24.96</cq>
</data>
</react>
<react id='H6'>
<sample id='LAN5_amplified'/>
<data>
<tar id='TUCR106'/>
<cq>25.08</cq>
</data>
</react>
<react id='E1'>
<sample id='GI-ME-N_not amplified'/>
<data>
<tar id='TUCR106'/>
<cq>26.84</cq>
</data>
</react>
<react id='E2'>
<sample id='GI-ME-N_not amplified'/>
<data>
<tar id='TUCR106'/>
<cq>27.54</cq>
</data>
</react>
<react id='G1'>
<sample id='GI-ME-N_amplified'/>
<data>
<tar id='TUCR106'/>
<cq>25.23</cq>
</data>
</react>
<react id='G2'>
<sample id='GI-ME-N_amplified'/>
<data>
<tar id='TUCR106'/>
<cq>25.61</cq>
</data>
</react>
<react id='F7'>
<sample id='LAN5_not amplified'/>
<data>
<tar id='TUCR107'/>
<cq>40</cq>
</data>
</react>
<react id='F8'>
<sample id='LAN5_not amplified'/>
<data>
<tar id='TUCR107'/>
</data>
</react>
<react id='H7'>
<sample id='LAN5_amplified'/>
<data>
<tar id='TUCR107'/>
<cq>40</cq>
</data>
</react>
<react id='H8'>
<sample id='LAN5_amplified'/>
<data>
<tar id='TUCR107'/>
</data>
</react>
<react id='E3'>
<sample id='GI-ME-N_not amplified'/>
<data>
<tar id='TUCR107'/>
<cq>40</cq>
</data>
</react>
<react id='E4'>
<sample id='GI-ME-N_not amplified'/>
<data>
<tar id='TUCR107'/>
<cq>40</cq>
</data>
</react>
<react id='G3'>
<sample id='GI-ME-N_amplified'/>
<data>
<tar id='TUCR107'/>
<cq>31.26</cq>
</data>
</react>
<react id='G4'>
<sample id='GI-ME-N_amplified'/>
<data>
<tar id='TUCR107'/>
<cq>32.58</cq>
</data>
</react>
<react id='F9'>
<sample id='LAN5_not amplified'/>
<data>
<tar id='TUCR108'/>
<cq>32.55</cq>
</data>
</react>
<react id='F10'>
<sample id='LAN5_not amplified'/>
<data>
<tar id='TUCR108'/>
</data>
</react>
<react id='H9'>
<sample id='LAN5_amplified'/>
<data>
<tar id='TUCR108'/>
<cq>31.92</cq>
</data>
</react>
<react id='H10'>
<sample id='LAN5_amplified'/>
<data>
<tar id='TUCR108'/>
</data>
</react>
<react id='E5'>
<sample id='GI-ME-N_not amplified'/>
<data>
<tar id='TUCR108'/>
<cq>31.3</cq>
</data>
</react>
<react id='E6'>
<sample id='GI-ME-N_not amplified'/>
<data>
<tar id='TUCR108'/>
<cq>32.1</cq>
</data>
</react>
<react id='G5'>
<sample id='GI-ME-N_amplified'/>
<data>
<tar id='TUCR108'/>
<cq>28.45</cq>
</data>
</react>
<react id='G6'>
<sample id='GI-ME-N_amplified'/>
<data>
<tar id='TUCR108'/>
<cq>28.59</cq>
</data>
</react>
<react id='F11'>
<sample id='LAN5_not amplified'/>
<data>
<tar id='TUCR109'/>
<cq>29.17</cq>
</data>
</react>
<react id='F12'>
<sample id='LAN5_not amplified'/>
<data>
<tar id='TUCR109'/>
<cq>29.25</cq>
</data>
</react>
<react id='H11'>
<sample id='LAN5_amplified'/>
<data>
<tar id='TUCR109'/>
<cq>26.83</cq>
</data>
</react>
<react id='H12'>
<sample id='LAN5_amplified'/>
<data>
<tar id='TUCR109'/>
<cq>27.01</cq>
</data>
</react>
<react id='E7'>
<sample id='GI-ME-N_not amplified'/>
<data>
<tar id='TUCR109'/>
<cq>27.58</cq>
</data>
</react>
<react id='E8'>
<sample id='GI-ME-N_not amplified'/>
<data>
<tar id='TUCR109'/>
<cq>28.2</cq>
</data>
</react>
<react id='G7'>
<sample id='GI-ME-N_amplified'/>
<data>
<tar id='TUCR109'/>
<cq>25.99</cq>
</data>
</react>
<react id='G8'>
<sample id='GI-ME-N_amplified'/>
<data>
<tar id='TUCR109'/>
<cq>26.09</cq>
</data>
</react>
<react id='B1'>
<sample id='LAN5_not amplified'/>
<data>
<tar id='TUCR98'/>
<cq>40</cq>
</data>
</react>
<react id='B2'>
<sample id='LAN5_not amplified'/>
<data>
<tar id='TUCR98'/>
</data>
</react>
<react id='D1'>
<sample id='LAN5_amplified'/>
<data>
<tar id='TUCR98'/>
<cq>40</cq>
</data>
</react>
<react id='D2'>
<sample id='LAN5_amplified'/>
<data>
<tar id='TUCR98'/>
</data>
</react>
<react id='E9'>
<sample id='GI-ME-N_not amplified'/>
<data>
<tar id='TUCR98'/>
<cq>40</cq>
</data>
</react>
<react id='E10'>
<sample id='GI-ME-N_not amplified'/>
<data>
<tar id='TUCR98'/>
<cq>40</cq>
</data>
</react>
<react id='G9'>
<sample id='GI-ME-N_amplified'/>
<data>
<tar id='TUCR98'/>
<cq>40</cq>
</data>
</react>
<react id='G10'>
<sample id='GI-ME-N_amplified'/>
<data>
<tar id='TUCR98'/>
<cq>40</cq>
</data>
</react>
<react id='B3'>
<sample id='LAN5_not amplified'/>
<data>
<tar id='TUCR99'/>
<cq>40</cq>
</data>
</react>
<react id='B4'>
<sample id='LAN5_not amplified'/>
<data>
<tar id='TUCR99'/>
</data>
</react>
<react id='D3'>
<sample id='LAN5_amplified'/>
<data>
<tar id='TUCR99'/>
<cq>40</cq>
</data>
</react>
<react id='D4'>
<sample id='LAN5_amplified'/>
<data>
<tar id='TUCR99'/>
</data>
</react>
<react id='E11'>
<sample id='GI-ME-N_not amplified'/>
<data>
<tar id='TUCR99'/>
<cq>40</cq>
</data>
</react>
<react id='E12'>
<sample id='GI-ME-N_not amplified'/>
<data>
<tar id='TUCR99'/>
<cq>40</cq>
</data>
</react>
<react id='G11'>
<sample id='GI-ME-N_amplified'/>
<data>
<tar id='TUCR99'/>
<cq>40</cq>
</data>
</react>
<react id='G12'>
<sample id='GI-ME-N_amplified'/>
<data>
<tar id='TUCR99'/>
<cq>40</cq>
</data>
</react>
</run>
<run id='run010'>
<instrument>RealPlex4 system (Eppendorf, Hamburg, Germany</instrument>
<dataCollectionSoftware>
<name>RealPlex</name>
<version>2.0</version>
</dataCollectionSoftware>
<backgroundDeterminationMethod>Noiseband</backgroundDeterminationMethod>
<cqDetectionMethod>automated threshold and baseline settings</cqDetectionMethod>
<pcrFormat>free format</pcrFormat>
<react id='B1'>
<sample id='LAN5_not amplified'/>
<data>
<tar id='TUCR110'/>
<cq>26.78</cq>
</data>
</react>
<react id='B2'>
<sample id='LAN5_not amplified'/>
<data>
<tar id='TUCR110'/>
<cq>26.94</cq>
</data>
</react>
<react id='D1'>
<sample id='LAN5_amplified'/>
<data>
<tar id='TUCR110'/>
<cq>24.79</cq>
</data>
</react>
<react id='D2'>
<sample id='LAN5_amplified'/>
<data>
<tar id='TUCR110'/>
<cq>25.17</cq>
</data>
</react>
<react id='A1'>
<sample id='GI-ME-N_not amplified'/>
<data>
<tar id='TUCR110'/>
<cq>26.93</cq>
</data>
</react>
<react id='A2'>
<sample id='GI-ME-N_not amplified'/>
<data>
<tar id='TUCR110'/>
<cq>27.61</cq>
</data>
</react>
<react id='C1'>
<sample id='GI-ME-N_amplified'/>
<data>
<tar id='TUCR110'/>
<cq>24.8</cq>
</data>
</react>
<react id='C2'>
<sample id='GI-ME-N_amplified'/>
<data>
<tar id='TUCR110'/>
<cq>24.86</cq>
</data>
</react>
<react id='B3'>
<sample id='LAN5_not amplified'/>
<data>
<tar id='TUCR111'/>
<cq>22.14</cq>
</data>
</react>
<react id='B4'>
<sample id='LAN5_not amplified'/>
<data>
<tar id='TUCR111'/>
<cq>22.18</cq>
</data>
</react>
<react id='D3'>
<sample id='LAN5_amplified'/>
<data>
<tar id='TUCR111'/>
<cq>20.52</cq>
</data>
</react>
<react id='D4'>
<sample id='LAN5_amplified'/>
<data>
<tar id='TUCR111'/>
</data>
</react>
<react id='A3'>
<sample id='GI-ME-N_not amplified'/>
<data>
<tar id='TUCR111'/>
<cq>22.1</cq>
</data>
</react>
<react id='A4'>
<sample id='GI-ME-N_not amplified'/>
<data>
<tar id='TUCR111'/>
<cq>22.18</cq>
</data>
</react>
<react id='C3'>
<sample id='GI-ME-N_amplified'/>
<data>
<tar id='TUCR111'/>
<cq>20.49</cq>
</data>
</react>
<react id='C4'>
<sample id='GI-ME-N_amplified'/>
<data>
<tar id='TUCR111'/>
<cq>20.49</cq>
</data>
</react>
<react id='B5'>
<sample id='LAN5_not amplified'/>
<data>
<tar id='TUCR112'/>
<cq>31.09</cq>
</data>
</react>
<react id='B6'>
<sample id='LAN5_not amplified'/>
<data>
<tar id='TUCR112'/>
<cq>32.85</cq>
</data>
</react>
<react id='D5'>
<sample id='LAN5_amplified'/>
<data>
<tar id='TUCR112'/>
<cq>32.45</cq>
</data>
</react>
<react id='D6'>
<sample id='LAN5_amplified'/>
<data>
<tar id='TUCR112'/>
</data>
</react>
<react id='A5'>
<sample id='GI-ME-N_not amplified'/>
<data>
<tar id='TUCR112'/>
<cq>31.02</cq>
</data>
</react>
<react id='A6'>
<sample id='GI-ME-N_not amplified'/>
<data>
<tar id='TUCR112'/>
<cq>31.24</cq>
</data>
</react>
<react id='C5'>
<sample id='GI-ME-N_amplified'/>
<data>
<tar id='TUCR112'/>
<cq>29.11</cq>
</data>
</react>
<react id='C6'>
<sample id='GI-ME-N_amplified'/>
<data>
<tar id='TUCR112'/>
<cq>29.51</cq>
</data>
</react>
<react id='B7'>
<sample id='LAN5_not amplified'/>
<data>
<tar id='TUCR113'/>
<cq>29.25</cq>
</data>
</react>
<react id='B8'>
<sample id='LAN5_not amplified'/>
<data>
<tar id='TUCR113'/>
<cq>30.43</cq>
</data>
</react>
<react id='D7'>
<sample id='LAN5_amplified'/>
<data>
<tar id='TUCR113'/>
<cq>30.69</cq>
</data>
</react>
<react id='D8'>
<sample id='LAN5_amplified'/>
<data>
<tar id='TUCR113'/>
</data>
</react>
<react id='A7'>
<sample id='GI-ME-N_not amplified'/>
<data>
<tar id='TUCR113'/>
<cq>29.21</cq>
</data>
</react>
<react id='A8'>
<sample id='GI-ME-N_not amplified'/>
<data>
<tar id='TUCR113'/>
<cq>29.29</cq>
</data>
</react>
<react id='C7'>
<sample id='GI-ME-N_amplified'/>
<data>
<tar id='TUCR113'/>
<cq>30.06</cq>
</data>
</react>
<react id='C8'>
<sample id='GI-ME-N_amplified'/>
<data>
<tar id='TUCR113'/>
<cq>30.08</cq>
</data>
</react>
<react id='B9'>
<sample id='LAN5_not amplified'/>
<data>
<tar id='TUCR114'/>
<cq>32.65</cq>
</data>
</react>
<react id='B10'>
<sample id='LAN5_not amplified'/>
<data>
<tar id='TUCR114'/>
</data>
</react>
<react id='D9'>
<sample id='LAN5_amplified'/>
<data>
<tar id='TUCR114'/>
<cq>31.93</cq>
</data>
</react>
<react id='D10'>
<sample id='LAN5_amplified'/>
<data>
<tar id='TUCR114'/>
</data>
</react>
<react id='A9'>
<sample id='GI-ME-N_not amplified'/>
<data>
<tar id='TUCR114'/>
<cq>32.89</cq>
</data>
</react>
<react id='A10'>
<sample id='GI-ME-N_not amplified'/>
<data>
<tar id='TUCR114'/>
</data>
</react>
<react id='C9'>
<sample id='GI-ME-N_amplified'/>
<data>
<tar id='TUCR114'/>
<cq>31.24</cq>
</data>
</react>
<react id='C10'>
<sample id='GI-ME-N_amplified'/>
<data>
<tar id='TUCR114'/>
</data>
</react>
<react id='B11'>
<sample id='LAN5_not amplified'/>
<data>
<tar id='TUCR115'/>
<cq>40</cq>
</data>
</react>
<react id='B12'>
<sample id='LAN5_not amplified'/>
<data>
<tar id='TUCR115'/>
</data>
</react>
<react id='D11'>
<sample id='LAN5_amplified'/>
<data>
<tar id='TUCR115'/>
<cq>32.87</cq>
</data>
</react>
<react id='D12'>
<sample id='LAN5_amplified'/>
<data>
<tar id='TUCR115'/>
<cq>33.85</cq>
</data>
</react>
<react id='A11'>
<sample id='GI-ME-N_not amplified'/>
<data>
<tar id='TUCR115'/>
<cq>30.41</cq>
</data>
</react>
<react id='A12'>
<sample id='GI-ME-N_not amplified'/>
<data>
<tar id='TUCR115'/>
<cq>31.25</cq>
</data>
</react>
<react id='C11'>
<sample id='GI-ME-N_amplified'/>
<data>
<tar id='TUCR115'/>
<cq>29.33</cq>
</data>
</react>
<react id='C12'>
<sample id='GI-ME-N_amplified'/>
<data>
<tar id='TUCR115'/>
<cq>30.13</cq>
</data>
</react>
<react id='H1'>
<sample id='LAN5_not amplified'/>
<data>
<tar id='TUCR116'/>
<cq>32.13</cq>
</data>
</react>
<react id='H2'>
<sample id='LAN5_not amplified'/>
<data>
<tar id='TUCR116'/>
<cq>32.55</cq>
</data>
</react>
<react id='F1'>
<sample id='LAN5_amplified'/>
<data>
<tar id='TUCR116'/>
<cq>40</cq>
</data>
</react>
<react id='F2'>
<sample id='LAN5_amplified'/>
<data>
<tar id='TUCR116'/>
</data>
</react>
<react id='E1'>
<sample id='GI-ME-N_not amplified'/>
<data>
<tar id='TUCR116'/>
<cq>33.72</cq>
</data>
</react>
<react id='E2'>
<sample id='GI-ME-N_not amplified'/>
<data>
<tar id='TUCR116'/>
</data>
</react>
<react id='G1'>
<sample id='GI-ME-N_amplified'/>
<data>
<tar id='TUCR116'/>
<cq>31.96</cq>
</data>
</react>
<react id='G2'>
<sample id='GI-ME-N_amplified'/>
<data>
<tar id='TUCR116'/>
</data>
</react>
<react id='H3'>
<sample id='LAN5_not amplified'/>
<data>
<tar id='TUCR117'/>
<cq>40</cq>
</data>
</react>
<react id='H4'>
<sample id='LAN5_not amplified'/>
<data>
<tar id='TUCR117'/>
</data>
</react>
<react id='F3'>
<sample id='LAN5_amplified'/>
<data>
<tar id='TUCR117'/>
<cq>40</cq>
</data>
</react>
<react id='F4'>
<sample id='LAN5_amplified'/>
<data>
<tar id='TUCR117'/>
</data>
</react>
<react id='E3'>
<sample id='GI-ME-N_not amplified'/>
<data>
<tar id='TUCR117'/>
<cq>40</cq>
</data>
</react>
<react id='E4'>
<sample id='GI-ME-N_not amplified'/>
<data>
<tar id='TUCR117'/>
<cq>40</cq>
</data>
</react>
<react id='G3'>
<sample id='GI-ME-N_amplified'/>
<data>
<tar id='TUCR117'/>
<cq>40</cq>
</data>
</react>
<react id='G4'>
<sample id='GI-ME-N_amplified'/>
<data>
<tar id='TUCR117'/>
<cq>40</cq>
</data>
</react>
<react id='F5'>
<sample id='LAN5_not amplified'/>
<data>
<tar id='TUCR118'/>
<cq>40</cq>
</data>
</react>
<react id='F6'>
<sample id='LAN5_not amplified'/>
<data>
<tar id='TUCR118'/>
</data>
</react>
<react id='H5'>
<sample id='LAN5_amplified'/>
<data>
<tar id='TUCR118'/>
<cq>40</cq>
</data>
</react>
<react id='H6'>
<sample id='LAN5_amplified'/>
<data>
<tar id='TUCR118'/>
</data>
</react>
<react id='E5'>
<sample id='GI-ME-N_not amplified'/>
<data>
<tar id='TUCR118'/>
<cq>40</cq>
</data>
</react>
<react id='E6'>
<sample id='GI-ME-N_not amplified'/>
<data>
<tar id='TUCR118'/>
<cq>40</cq>
</data>
</react>
<react id='G5'>
<sample id='GI-ME-N_amplified'/>
<data>
<tar id='TUCR118'/>
<cq>40</cq>
</data>
</react>
<react id='G6'>
<sample id='GI-ME-N_amplified'/>
<data>
<tar id='TUCR118'/>
<cq>40</cq>
</data>
</react>
<react id='F7'>
<sample id='LAN5_not amplified'/>
<data>
<tar id='TUCR119'/>
<cq>25.52</cq>
</data>
</react>
<react id='F8'>
<sample id='LAN5_not amplified'/>
<data>
<tar id='TUCR119'/>
<cq>25.86</cq>
</data>
</react>
<react id='H7'>
<sample id='LAN5_amplified'/>
<data>
<tar id='TUCR119'/>
<cq>23.35</cq>
</data>
</react>
<react id='H8'>
<sample id='LAN5_amplified'/>
<data>
<tar id='TUCR119'/>
<cq>23.51</cq>
</data>
</react>
<react id='E7'>
<sample id='GI-ME-N_not amplified'/>
<data>
<tar id='TUCR119'/>
<cq>27.06</cq>
</data>
</react>
<react id='E8'>
<sample id='GI-ME-N_not amplified'/>
<data>
<tar id='TUCR119'/>
<cq>27.14</cq>
</data>
</react>
<react id='G7'>
<sample id='GI-ME-N_amplified'/>
<data>
<tar id='TUCR119'/>
<cq>24.79</cq>
</data>
</react>
<react id='G8'>
<sample id='GI-ME-N_amplified'/>
<data>
<tar id='TUCR119'/>
<cq>24.93</cq>
</data>
</react>
<react id='F9'>
<sample id='LAN5_not amplified'/>
<data>
<tar id='TUCR120'/>
<cq>27.7</cq>
</data>
</react>
<react id='F10'>
<sample id='LAN5_not amplified'/>
<data>
<tar id='TUCR120'/>
<cq>28.1</cq>
</data>
</react>
<react id='H9'>
<sample id='LAN5_amplified'/>
<data>
<tar id='TUCR120'/>
<cq>24.81</cq>
</data>
</react>
<react id='H10'>
<sample id='LAN5_amplified'/>
<data>
<tar id='TUCR120'/>
</data>
</react>
<react id='E9'>
<sample id='GI-ME-N_not amplified'/>
<data>
<tar id='TUCR120'/>
<cq>27.29</cq>
</data>
</react>
<react id='E10'>
<sample id='GI-ME-N_not amplified'/>
<data>
<tar id='TUCR120'/>
<cq>27.47</cq>
</data>
</react>
<react id='G9'>
<sample id='GI-ME-N_amplified'/>
<data>
<tar id='TUCR120'/>
<cq>24.94</cq>
</data>
</react>
<react id='G10'>
<sample id='GI-ME-N_amplified'/>
<data>
<tar id='TUCR120'/>
<cq>25.04</cq>
</data>
</react>
<react id='F11'>
<sample id='LAN5_not amplified'/>
<data>
<tar id='TUCR121'/>
<cq>26.55</cq>
</data>
</react>
<react id='F12'>
<sample id='LAN5_not amplified'/>
<data>
<tar id='TUCR121'/>
<cq>26.75</cq>
</data>
</react>
<react id='H11'>
<sample id='LAN5_amplified'/>
<data>
<tar id='TUCR121'/>
<cq>24.73</cq>
</data>
</react>
<react id='H12'>
<sample id='LAN5_amplified'/>
<data>
<tar id='TUCR121'/>
<cq>24.83</cq>
</data>
</react>
<react id='E11'>
<sample id='GI-ME-N_not amplified'/>
<data>
<tar id='TUCR121'/>
<cq>26.34</cq>
</data>
</react>
<react id='E12'>
<sample id='GI-ME-N_not amplified'/>
<data>
<tar id='TUCR121'/>
<cq>26.36</cq>
</data>
</react>
<react id='G11'>
<sample id='GI-ME-N_amplified'/>
<data>
<tar id='TUCR121'/>
<cq>24.59</cq>
</data>
</react>
<react id='G12'>
<sample id='GI-ME-N_amplified'/>
<data>
<tar id='TUCR121'/>
<cq>24.69</cq>
</data>
</react>
</run>
<run id='run011'>
<instrument>RealPlex4 system (Eppendorf, Hamburg, Germany</instrument>
<dataCollectionSoftware>
<name>RealPlex</name>
<version>2.0</version>
</dataCollectionSoftware>
<backgroundDeterminationMethod>Noiseband</backgroundDeterminationMethod>
<cqDetectionMethod>automated threshold and baseline settings</cqDetectionMethod>
<pcrFormat>free format</pcrFormat>
<react id='B1'>
<sample id='LAN5_not amplified'/>
<data>
<tar id='TUCR122'/>
<cq>26.72</cq>
</data>
</react>
<react id='B2'>
<sample id='LAN5_not amplified'/>
<data>
<tar id='TUCR122'/>
<cq>26.84</cq>
</data>
</react>
<react id='D1'>
<sample id='LAN5_amplified'/>
<data>
<tar id='TUCR122'/>
<cq>23.88</cq>
</data>
</react>
<react id='D2'>
<sample id='LAN5_amplified'/>
<data>
<tar id='TUCR122'/>
<cq>24</cq>
</data>
</react>
<react id='A1'>
<sample id='GI-ME-N_not amplified'/>
<data>
<tar id='TUCR122'/>
<cq>26.6</cq>
</data>
</react>
<react id='A2'>
<sample id='GI-ME-N_not amplified'/>
<data>
<tar id='TUCR122'/>
<cq>26.64</cq>
</data>
</react>
<react id='C1'>
<sample id='GI-ME-N_amplified'/>
<data>
<tar id='TUCR122'/>
<cq>24.7</cq>
</data>
</react>
<react id='C2'>
<sample id='GI-ME-N_amplified'/>
<data>
<tar id='TUCR122'/>
<cq>24.98</cq>
</data>
</react>
<react id='B3'>
<sample id='LAN5_not amplified'/>
<data>
<tar id='TUCR123'/>
<cq>31.26</cq>
</data>
</react>
<react id='B4'>
<sample id='LAN5_not amplified'/>
<data>
<tar id='TUCR123'/>
<cq>33.66</cq>
</data>
</react>
<react id='D3'>
<sample id='LAN5_amplified'/>
<data>
<tar id='TUCR123'/>
<cq>27.11</cq>
</data>
</react>
<react id='D4'>
<sample id='LAN5_amplified'/>
<data>
<tar id='TUCR123'/>
<cq>27.47</cq>
</data>
</react>
<react id='A3'>
<sample id='GI-ME-N_not amplified'/>
<data>
<tar id='TUCR123'/>
<cq>33.13</cq>
</data>
</react>
<react id='A4'>
<sample id='GI-ME-N_not amplified'/>
<data>
<tar id='TUCR123'/>
<cq>33.63</cq>
</data>
</react>
<react id='C3'>
<sample id='GI-ME-N_amplified'/>
<data>
<tar id='TUCR123'/>
<cq>32.24</cq>
</data>
</react>
<react id='C4'>
<sample id='GI-ME-N_amplified'/>
<data>
<tar id='TUCR123'/>
<cq>32.28</cq>
</data>
</react>
<react id='B5'>
<sample id='LAN5_not amplified'/>
<data>
<tar id='TUCR124'/>
<cq>31.71</cq>
</data>
</react>
<react id='B6'>
<sample id='LAN5_not amplified'/>
<data>
<tar id='TUCR124'/>
<cq>34.15</cq>
</data>
</react>
<react id='D5'>
<sample id='LAN5_amplified'/>
<data>
<tar id='TUCR124'/>
<cq>33.77</cq>
</data>
</react>
<react id='D6'>
<sample id='LAN5_amplified'/>
<data>
<tar id='TUCR124'/>
</data>
</react>
<react id='A5'>
<sample id='GI-ME-N_not amplified'/>
<data>
<tar id='TUCR124'/>
<cq>34.43</cq>
</data>
</react>
<react id='A6'>
<sample id='GI-ME-N_not amplified'/>
<data>
<tar id='TUCR124'/>
</data>
</react>
<react id='C5'>
<sample id='GI-ME-N_amplified'/>
<data>
<tar id='TUCR124'/>
<cq>28.64</cq>
</data>
</react>
<react id='C6'>
<sample id='GI-ME-N_amplified'/>
<data>
<tar id='TUCR124'/>
<cq>28.78</cq>
</data>
</react>
<react id='B7'>
<sample id='LAN5_not amplified'/>
<data>
<tar id='TUCR125'/>
<cq>40</cq>
</data>
</react>
<react id='B8'>
<sample id='LAN5_not amplified'/>
<data>
<tar id='TUCR125'/>
</data>
</react>
<react id='D7'>
<sample id='LAN5_amplified'/>
<data>
<tar id='TUCR125'/>
<cq>40</cq>
</data>
</react>
<react id='D8'>
<sample id='LAN5_amplified'/>
<data>
<tar id='TUCR125'/>
</data>
</react>
<react id='A7'>
<sample id='GI-ME-N_not amplified'/>
<data>
<tar id='TUCR125'/>
<cq>40</cq>
</data>
</react>
<react id='A8'>
<sample id='GI-ME-N_not amplified'/>
<data>
<tar id='TUCR125'/>
<cq>40</cq>
</data>
</react>
<react id='C7'>
<sample id='GI-ME-N_amplified'/>
<data>
<tar id='TUCR125'/>
<cq>40</cq>
</data>
</react>
<react id='C8'>
<sample id='GI-ME-N_amplified'/>
<data>
<tar id='TUCR125'/>
<cq>40</cq>
</data>
</react>
<react id='B9'>
<sample id='LAN5_not amplified'/>
<data>
<tar id='TUCR126'/>
<cq>32.83</cq>
</data>
</react>
<react id='B10'>
<sample id='LAN5_not amplified'/>
<data>
<tar id='TUCR126'/>
<cq>34.37</cq>
</data>
</react>
<react id='D9'>
<sample id='LAN5_amplified'/>
<data>
<tar id='TUCR126'/>
<cq>26.51</cq>
</data>
</react>
<react id='D10'>
<sample id='LAN5_amplified'/>
<data>
<tar id='TUCR126'/>
<cq>26.63</cq>
</data>
</react>
<react id='A9'>
<sample id='GI-ME-N_not amplified'/>
<data>
<tar id='TUCR126'/>
<cq>33.2</cq>
</data>
</react>
<react id='A10'>
<sample id='GI-ME-N_not amplified'/>
<data>
<tar id='TUCR126'/>
<cq>33.36</cq>
</data>
</react>
<react id='C9'>
<sample id='GI-ME-N_amplified'/>
<data>
<tar id='TUCR126'/>
<cq>27.55</cq>
</data>
</react>
<react id='C10'>
<sample id='GI-ME-N_amplified'/>
<data>
<tar id='TUCR126'/>
<cq>27.57</cq>
</data>
</react>
<react id='B11'>
<sample id='LAN5_not amplified'/>
<data>
<tar id='TUCR127'/>
<cq>29.72</cq>
</data>
</react>
<react id='B12'>
<sample id='LAN5_not amplified'/>
<data>
<tar id='TUCR127'/>
</data>
</react>
<react id='D11'>
<sample id='LAN5_amplified'/>
<data>
<tar id='TUCR127'/>
<cq>29.43</cq>
</data>
</react>
<react id='D12'>
<sample id='LAN5_amplified'/>
<data>
<tar id='TUCR127'/>
<cq>30.01</cq>
</data>
</react>
<react id='A11'>
<sample id='GI-ME-N_not amplified'/>
<data>
<tar id='TUCR127'/>
<cq>29.59</cq>
</data>
</react>
<react id='A12'>
<sample id='GI-ME-N_not amplified'/>
<data>
<tar id='TUCR127'/>
</data>
</react>
<react id='C11'>
<sample id='GI-ME-N_amplified'/>
<data>
<tar id='TUCR127'/>
<cq>30.72</cq>
</data>
</react>
<react id='C12'>
<sample id='GI-ME-N_amplified'/>
<data>
<tar id='TUCR127'/>
<cq>31.38</cq>
</data>
</react>
<react id='H1'>
<sample id='LAN5_not amplified'/>
<data>
<tar id='TUCR128'/>
<cq>29.78</cq>
</data>
</react>
<react id='H2'>
<sample id='LAN5_not amplified'/>
<data>
<tar id='TUCR128'/>
<cq>29.92</cq>
</data>
</react>
<react id='F1'>
<sample id='LAN5_amplified'/>
<data>
<tar id='TUCR128'/>
<cq>24.95</cq>
</data>
</react>
<react id='F2'>
<sample id='LAN5_amplified'/>
<data>
<tar id='TUCR128'/>
<cq>25.01</cq>
</data>
</react>
<react id='E1'>
<sample id='GI-ME-N_not amplified'/>
<data>
<tar id='TUCR128'/>
<cq>29.88</cq>
</data>
</react>
<react id='E2'>
<sample id='GI-ME-N_not amplified'/>
<data>
<tar id='TUCR128'/>
<cq>30.02</cq>
</data>
</react>
<react id='G1'>
<sample id='GI-ME-N_amplified'/>
<data>
<tar id='TUCR128'/>
<cq>24.53</cq>
</data>
</react>
<react id='G2'>
<sample id='GI-ME-N_amplified'/>
<data>
<tar id='TUCR128'/>
<cq>24.65</cq>
</data>
</react>
<react id='H3'>
<sample id='LAN5_not amplified'/>
<data>
<tar id='TUCR129'/>
<cq>26.18</cq>
</data>
</react>
<react id='H4'>
<sample id='LAN5_not amplified'/>
<data>
<tar id='TUCR129'/>
<cq>26.48</cq>
</data>
</react>
<react id='F3'>
<sample id='LAN5_amplified'/>
<data>
<tar id='TUCR129'/>
<cq>24.75</cq>
</data>
</react>
<react id='F4'>
<sample id='LAN5_amplified'/>
<data>
<tar id='TUCR129'/>
<cq>24.83</cq>
</data>
</react>
<react id='E3'>
<sample id='GI-ME-N_not amplified'/>
<data>
<tar id='TUCR129'/>
<cq>25.93</cq>
</data>
</react>
<react id='E4'>
<sample id='GI-ME-N_not amplified'/>
<data>
<tar id='TUCR129'/>
<cq>26.07</cq>
</data>
</react>
<react id='G3'>
<sample id='GI-ME-N_amplified'/>
<data>
<tar id='TUCR129'/>
<cq>23.54</cq>
</data>
</react>
<react id='G4'>
<sample id='GI-ME-N_amplified'/>
<data>
<tar id='TUCR129'/>
<cq>23.6</cq>
</data>
</react>
<react id='F5'>
<sample id='LAN5_not amplified'/>
<data>
<tar id='TUCR130'/>
<cq>40</cq>
</data>
</react>
<react id='F6'>
<sample id='LAN5_not amplified'/>
<data>
<tar id='TUCR130'/>
</data>
</react>
<react id='H5'>
<sample id='LAN5_amplified'/>
<data>
<tar id='TUCR130'/>
<cq>32.31</cq>
</data>
</react>
<react id='H6'>
<sample id='LAN5_amplified'/>
<data>
<tar id='TUCR130'/>
<cq>32.33</cq>
</data>
</react>
<react id='E5'>
<sample id='GI-ME-N_not amplified'/>
<data>
<tar id='TUCR130'/>
<cq>40</cq>
</data>
</react>
<react id='E6'>
<sample id='GI-ME-N_not amplified'/>
<data>
<tar id='TUCR130'/>
<cq>40</cq>
</data>
</react>
<react id='G5'>
<sample id='GI-ME-N_amplified'/>
<data>
<tar id='TUCR130'/>
<cq>40</cq>
</data>
</react>
<react id='G6'>
<sample id='GI-ME-N_amplified'/>
<data>
<tar id='TUCR130'/>
<cq>40</cq>
</data>
</react>
<react id='F7'>
<sample id='LAN5_not amplified'/>
<data>
<tar id='TUCR131'/>
<cq>26.12</cq>
</data>
</react>
<react id='F8'>
<sample id='LAN5_not amplified'/>
<data>
<tar id='TUCR131'/>
<cq>26.86</cq>
</data>
</react>
<react id='H7'>
<sample id='LAN5_amplified'/>
<data>
<tar id='TUCR131'/>
<cq>24.65</cq>
</data>
</react>
<react id='H8'>
<sample id='LAN5_amplified'/>
<data>
<tar id='TUCR131'/>
<cq>24.71</cq>
</data>
</react>
<react id='E7'>
<sample id='GI-ME-N_not amplified'/>
<data>
<tar id='TUCR131'/>
<cq>26.31</cq>
</data>
</react>
<react id='E8'>
<sample id='GI-ME-N_not amplified'/>
<data>
<tar id='TUCR131'/>
<cq>26.53</cq>
</data>
</react>
<react id='G7'>
<sample id='GI-ME-N_amplified'/>
<data>
<tar id='TUCR131'/>
<cq>24.77</cq>
</data>
</react>
<react id='G8'>
<sample id='GI-ME-N_amplified'/>
<data>
<tar id='TUCR131'/>
<cq>24.81</cq>
</data>
</react>
<react id='F9'>
<sample id='LAN5_not amplified'/>
<data>
<tar id='TUCR132'/>
<cq>26.4</cq>
</data>
</react>
<react id='F10'>
<sample id='LAN5_not amplified'/>
<data>
<tar id='TUCR132'/>
<cq>26.52</cq>
</data>
</react>
<react id='H9'>
<sample id='LAN5_amplified'/>
<data>
<tar id='TUCR132'/>
<cq>23.62</cq>
</data>
</react>
<react id='H10'>
<sample id='LAN5_amplified'/>
<data>
<tar id='TUCR132'/>
<cq>23.82</cq>
</data>
</react>
<react id='E9'>
<sample id='GI-ME-N_not amplified'/>
<data>
<tar id='TUCR132'/>
<cq>26.26</cq>
</data>
</react>
<react id='E10'>
<sample id='GI-ME-N_not amplified'/>
<data>
<tar id='TUCR132'/>
<cq>26.62</cq>
</data>
</react>
<react id='G9'>
<sample id='GI-ME-N_amplified'/>
<data>
<tar id='TUCR132'/>
<cq>24.68</cq>
</data>
</react>
<react id='G10'>
<sample id='GI-ME-N_amplified'/>
<data>
<tar id='TUCR132'/>
<cq>24.78</cq>
</data>
</react>
<react id='F11'>
<sample id='LAN5_not amplified'/>
<data>
<tar id='TUCR133'/>
<cq>26.79</cq>
</data>
</react>
<react id='F12'>
<sample id='LAN5_not amplified'/>
<data>
<tar id='TUCR133'/>
<cq>26.99</cq>
</data>
</react>
<react id='H11'>
<sample id='LAN5_amplified'/>
<data>
<tar id='TUCR133'/>
<cq>24.76</cq>
</data>
</react>
<react id='H12'>
<sample id='LAN5_amplified'/>
<data>
<tar id='TUCR133'/>
<cq>24.98</cq>
</data>
</react>
<react id='E11'>
<sample id='GI-ME-N_not amplified'/>
<data>
<tar id='TUCR133'/>
<cq>26.74</cq>
</data>
</react>
<react id='E12'>
<sample id='GI-ME-N_not amplified'/>
<data>
<tar id='TUCR133'/>
<cq>26.98</cq>
</data>
</react>
<react id='G11'>
<sample id='GI-ME-N_amplified'/>
<data>
<tar id='TUCR133'/>
<cq>24.83</cq>
</data>
</react>
<react id='G12'>
<sample id='GI-ME-N_amplified'/>
<data>
<tar id='TUCR133'/>
<cq>24.87</cq>
</data>
</react>
</run>
<run id='run012'>
<instrument>RealPlex4 system (Eppendorf, Hamburg, Germany</instrument>
<dataCollectionSoftware>
<name>RealPlex</name>
<version>2.0</version>
</dataCollectionSoftware>
<backgroundDeterminationMethod>Noiseband</backgroundDeterminationMethod>
<cqDetectionMethod>automated threshold and baseline settings</cqDetectionMethod>
<pcrFormat>free format</pcrFormat>
<react id='B1'>
<sample id='LAN5_not amplified'/>
<data>
<tar id='TUCR134'/>
<cq>26.98</cq>
</data>
</react>
<react id='B2'>
<sample id='LAN5_not amplified'/>
<data>
<tar id='TUCR134'/>
<cq>27.02</cq>
</data>
</react>
<react id='D1'>
<sample id='LAN5_amplified'/>
<data>
<tar id='TUCR134'/>
<cq>25.81</cq>
</data>
</react>
<react id='D2'>
<sample id='LAN5_amplified'/>
<data>
<tar id='TUCR134'/>
<cq>25.87</cq>
</data>
</react>
<react id='A1'>
<sample id='GI-ME-N_not amplified'/>
<data>
<tar id='TUCR134'/>
<cq>26.97</cq>
</data>
</react>
<react id='A2'>
<sample id='GI-ME-N_not amplified'/>
<data>
<tar id='TUCR134'/>
<cq>27.03</cq>
</data>
</react>
<react id='C1'>
<sample id='GI-ME-N_amplified'/>
<data>
<tar id='TUCR134'/>
<cq>24.94</cq>
</data>
</react>
<react id='C2'>
<sample id='GI-ME-N_amplified'/>
<data>
<tar id='TUCR134'/>
<cq>25.14</cq>
</data>
</react>
<react id='B3'>
<sample id='LAN5_not amplified'/>
<data>
<tar id='TUCR135'/>
<cq>27.72</cq>
</data>
</react>
<react id='B4'>
<sample id='LAN5_not amplified'/>
<data>
<tar id='TUCR135'/>
<cq>28.46</cq>
</data>
</react>
<react id='D3'>
<sample id='LAN5_amplified'/>
<data>
<tar id='TUCR135'/>
<cq>25.55</cq>
</data>
</react>
<react id='D4'>
<sample id='LAN5_amplified'/>
<data>
<tar id='TUCR135'/>
</data>
</react>
<react id='A3'>
<sample id='GI-ME-N_not amplified'/>
<data>
<tar id='TUCR135'/>
<cq>27.3</cq>
</data>
</react>
<react id='A4'>
<sample id='GI-ME-N_not amplified'/>
<data>
<tar id='TUCR135'/>
<cq>27.56</cq>
</data>
</react>
<react id='C3'>
<sample id='GI-ME-N_amplified'/>
<data>
<tar id='TUCR135'/>
<cq>25.33</cq>
</data>
</react>
<react id='C4'>
<sample id='GI-ME-N_amplified'/>
<data>
<tar id='TUCR135'/>
<cq>25.39</cq>
</data>
</react>
<react id='B5'>
<sample id='LAN5_not amplified'/>
<data>
<tar id='TUCR136'/>
<cq>31.54</cq>
</data>
</react>
<react id='B6'>
<sample id='LAN5_not amplified'/>
<data>
<tar id='TUCR136'/>
</data>
</react>
<react id='D5'>
<sample id='LAN5_amplified'/>
<data>
<tar id='TUCR136'/>
<cq>27.16</cq>
</data>
</react>
<react id='D6'>
<sample id='LAN5_amplified'/>
<data>
<tar id='TUCR136'/>
<cq>27.2</cq>
</data>
</react>
<react id='A5'>
<sample id='GI-ME-N_not amplified'/>
<data>
<tar id='TUCR136'/>
<cq>30.47</cq>
</data>
</react>
<react id='A6'>
<sample id='GI-ME-N_not amplified'/>
<data>
<tar id='TUCR136'/>
<cq>30.77</cq>
</data>
</react>
<react id='C5'>
<sample id='GI-ME-N_amplified'/>
<data>
<tar id='TUCR136'/>
<cq>26.19</cq>
</data>
</react>
<react id='C6'>
<sample id='GI-ME-N_amplified'/>
<data>
<tar id='TUCR136'/>
<cq>26.51</cq>
</data>
</react>
<react id='B7'>
<sample id='LAN5_not amplified'/>
<data>
<tar id='TUCR137'/>
<cq>40</cq>
</data>
</react>
<react id='B8'>
<sample id='LAN5_not amplified'/>
<data>
<tar id='TUCR137'/>
</data>
</react>
<react id='D7'>
<sample id='LAN5_amplified'/>
<data>
<tar id='TUCR137'/>
<cq>34.28</cq>
</data>
</react>
<react id='D8'>
<sample id='LAN5_amplified'/>
<data>
<tar id='TUCR137'/>
</data>
</react>
<react id='A7'>
<sample id='GI-ME-N_not amplified'/>
<data>
<tar id='TUCR137'/>
<cq>32.44</cq>
</data>
</react>
<react id='A8'>
<sample id='GI-ME-N_not amplified'/>
<data>
<tar id='TUCR137'/>
</data>
</react>
<react id='C7'>
<sample id='GI-ME-N_amplified'/>
<data>
<tar id='TUCR137'/>
<cq>32.8</cq>
</data>
</react>
<react id='C8'>
<sample id='GI-ME-N_amplified'/>
<data>
<tar id='TUCR137'/>
</data>
</react>
<react id='B9'>
<sample id='LAN5_not amplified'/>
<data>
<tar id='TUCR138'/>
<cq>22.24</cq>
</data>
</react>
<react id='B10'>
<sample id='LAN5_not amplified'/>
<data>
<tar id='TUCR138'/>
<cq>22.38</cq>
</data>
</react>
<react id='D9'>
<sample id='LAN5_amplified'/>
<data>
<tar id='TUCR138'/>
<cq>20.53</cq>
</data>
</react>
<react id='D10'>
<sample id='LAN5_amplified'/>
<data>
<tar id='TUCR138'/>
<cq>20.67</cq>
</data>
</react>
<react id='A9'>
<sample id='GI-ME-N_not amplified'/>
<data>
<tar id='TUCR138'/>
<cq>22.3</cq>
</data>
</react>
<react id='A10'>
<sample id='GI-ME-N_not amplified'/>
<data>
<tar id='TUCR138'/>
<cq>22.54</cq>
</data>
</react>
<react id='C9'>
<sample id='GI-ME-N_amplified'/>
<data>
<tar id='TUCR138'/>
<cq>20.5</cq>
</data>
</react>
<react id='C10'>
<sample id='GI-ME-N_amplified'/>
<data>
<tar id='TUCR138'/>
<cq>20.56</cq>
</data>
</react>
<react id='B11'>
<sample id='LAN5_not amplified'/>
<data>
<tar id='TUCR139'/>
<cq>27.29</cq>
</data>
</react>
<react id='B12'>
<sample id='LAN5_not amplified'/>
<data>
<tar id='TUCR139'/>
<cq>27.77</cq>
</data>
</react>
<react id='D11'>
<sample id='LAN5_amplified'/>
<data>
<tar id='TUCR139'/>
<cq>24.71</cq>
</data>
</react>
<react id='D12'>
<sample id='LAN5_amplified'/>
<data>
<tar id='TUCR139'/>
<cq>24.81</cq>
</data>
</react>
<react id='A11'>
<sample id='GI-ME-N_not amplified'/>
<data>
<tar id='TUCR139'/>
<cq>27.17</cq>
</data>
</react>
<react id='A12'>
<sample id='GI-ME-N_not amplified'/>
<data>
<tar id='TUCR139'/>
<cq>27.23</cq>
</data>
</react>
<react id='C11'>
<sample id='GI-ME-N_amplified'/>
<data>
<tar id='TUCR139'/>
<cq>25.17</cq>
</data>
</react>
<react id='C12'>
<sample id='GI-ME-N_amplified'/>
<data>
<tar id='TUCR139'/>
<cq>25.23</cq>
</data>
</react>
<react id='H1'>
<sample id='LAN5_not amplified'/>
<data>
<tar id='TUCR140'/>
<cq>30.89</cq>
</data>
</react>
<react id='H2'>
<sample id='LAN5_not amplified'/>
<data>
<tar id='TUCR140'/>
<cq>31.73</cq>
</data>
</react>
<react id='F1'>
<sample id='LAN5_amplified'/>
<data>
<tar id='TUCR140'/>
<cq>27.85</cq>
</data>
</react>
<react id='F2'>
<sample id='LAN5_amplified'/>
<data>
<tar id='TUCR140'/>
<cq>28.65</cq>
</data>
</react>
<react id='E1'>
<sample id='GI-ME-N_not amplified'/>
<data>
<tar id='TUCR140'/>
<cq>31.37</cq>
</data>
</react>
<react id='E2'>
<sample id='GI-ME-N_not amplified'/>
<data>
<tar id='TUCR140'/>
<cq>31.61</cq>
</data>
</react>
<react id='G1'>
<sample id='GI-ME-N_amplified'/>
<data>
<tar id='TUCR140'/>
<cq>28.14</cq>
</data>
</react>
<react id='G2'>
<sample id='GI-ME-N_amplified'/>
<data>
<tar id='TUCR140'/>
<cq>28.58</cq>
</data>
</react>
<react id='H3'>
<sample id='LAN5_not amplified'/>
<data>
<tar id='TUCR141'/>
<cq>24.43</cq>
</data>
</react>
<react id='H4'>
<sample id='LAN5_not amplified'/>
<data>
<tar id='TUCR141'/>
<cq>24.67</cq>
</data>
</react>
<react id='F3'>
<sample id='LAN5_amplified'/>
<data>
<tar id='TUCR141'/>
<cq>22.84</cq>
</data>
</react>
<react id='F4'>
<sample id='LAN5_amplified'/>
<data>
<tar id='TUCR141'/>
<cq>22.88</cq>
</data>
</react>
<react id='E3'>
<sample id='GI-ME-N_not amplified'/>
<data>
<tar id='TUCR141'/>
<cq>24.5</cq>
</data>
</react>
<react id='E4'>
<sample id='GI-ME-N_not amplified'/>
<data>
<tar id='TUCR141'/>
<cq>24.68</cq>
</data>
</react>
<react id='G3'>
<sample id='GI-ME-N_amplified'/>
<data>
<tar id='TUCR141'/>
<cq>21.93</cq>
</data>
</react>
<react id='G4'>
<sample id='GI-ME-N_amplified'/>
<data>
<tar id='TUCR141'/>
<cq>22.01</cq>
</data>
</react>
<react id='F5'>
<sample id='LAN5_not amplified'/>
<data>
<tar id='TUCR142'/>
<cq>24.27</cq>
</data>
</react>
<react id='F6'>
<sample id='LAN5_not amplified'/>
<data>
<tar id='TUCR142'/>
<cq>24.57</cq>
</data>
</react>
<react id='H5'>
<sample id='LAN5_amplified'/>
<data>
<tar id='TUCR142'/>
<cq>22.58</cq>
</data>
</react>
<react id='H6'>
<sample id='LAN5_amplified'/>
<data>
<tar id='TUCR142'/>
<cq>22.66</cq>
</data>
</react>
<react id='E5'>
<sample id='GI-ME-N_not amplified'/>
<data>
<tar id='TUCR142'/>
<cq>24.18</cq>
</data>
</react>
<react id='E6'>
<sample id='GI-ME-N_not amplified'/>
<data>
<tar id='TUCR142'/>
<cq>24.26</cq>
</data>
</react>
<react id='G5'>
<sample id='GI-ME-N_amplified'/>
<data>
<tar id='TUCR142'/>
<cq>21.97</cq>
</data>
</react>
<react id='G6'>
<sample id='GI-ME-N_amplified'/>
<data>
<tar id='TUCR142'/>
<cq>22.09</cq>
</data>
</react>
<react id='F7'>
<sample id='LAN5_not amplified'/>
<data>
<tar id='TUCR143'/>
<cq>27.12</cq>
</data>
</react>
<react id='F8'>
<sample id='LAN5_not amplified'/>
<data>
<tar id='TUCR143'/>
<cq>27.2</cq>
</data>
</react>
<react id='H7'>
<sample id='LAN5_amplified'/>
<data>
<tar id='TUCR143'/>
<cq>24.84</cq>
</data>
</react>
<react id='H8'>
<sample id='LAN5_amplified'/>
<data>
<tar id='TUCR143'/>
<cq>25.06</cq>
</data>
</react>
<react id='E7'>
<sample id='GI-ME-N_not amplified'/>
<data>
<tar id='TUCR143'/>
<cq>26.42</cq>
</data>
</react>
<react id='E8'>
<sample id='GI-ME-N_not amplified'/>
<data>
<tar id='TUCR143'/>
<cq>26.46</cq>
</data>
</react>
<react id='G7'>
<sample id='GI-ME-N_amplified'/>
<data>
<tar id='TUCR143'/>
<cq>23.9</cq>
</data>
</react>
<react id='G8'>
<sample id='GI-ME-N_amplified'/>
<data>
<tar id='TUCR143'/>
<cq>23.94</cq>
</data>
</react>
<react id='F9'>
<sample id='LAN5_not amplified'/>
<data>
<tar id='TUCR144'/>
<cq>24</cq>
</data>
</react>
<react id='F10'>
<sample id='LAN5_not amplified'/>
<data>
<tar id='TUCR144'/>
<cq>24.1</cq>
</data>
</react>
<react id='H9'>
<sample id='LAN5_amplified'/>
<data>
<tar id='TUCR144'/>
<cq>22.16</cq>
</data>
</react>
<react id='H10'>
<sample id='LAN5_amplified'/>
<data>
<tar id='TUCR144'/>
<cq>22.24</cq>
</data>
</react>
<react id='E9'>
<sample id='GI-ME-N_not amplified'/>
<data>
<tar id='TUCR144'/>
<cq>23.7</cq>
</data>
</react>
<react id='E10'>
<sample id='GI-ME-N_not amplified'/>
<data>
<tar id='TUCR144'/>
<cq>23.96</cq>
</data>
</react>
<react id='G9'>
<sample id='GI-ME-N_amplified'/>
<data>
<tar id='TUCR144'/>
<cq>21.97</cq>
</data>
</react>
<react id='G10'>
<sample id='GI-ME-N_amplified'/>
<data>
<tar id='TUCR144'/>
<cq>21.97</cq>
</data>
</react>
<react id='F11'>
<sample id='LAN5_not amplified'/>
<data>
<tar id='TUCR145'/>
<cq>40</cq>
</data>
</react>
<react id='F12'>
<sample id='LAN5_not amplified'/>
<data>
<tar id='TUCR145'/>
</data>
</react>
<react id='H11'>
<sample id='LAN5_amplified'/>
<data>
<tar id='TUCR145'/>
<cq>32.77</cq>
</data>
</react>
<react id='H12'>
<sample id='LAN5_amplified'/>
<data>
<tar id='TUCR145'/>
</data>
</react>
<react id='E11'>
<sample id='GI-ME-N_not amplified'/>
<data>
<tar id='TUCR145'/>
<cq>30.5</cq>
</data>
</react>
<react id='E12'>
<sample id='GI-ME-N_not amplified'/>
<data>
<tar id='TUCR145'/>
<cq>32.24</cq>
</data>
</react>
<react id='G11'>
<sample id='GI-ME-N_amplified'/>
<data>
<tar id='TUCR145'/>
<cq>27.06</cq>
</data>
</react>
<react id='G12'>
<sample id='GI-ME-N_amplified'/>
<data>
<tar id='TUCR145'/>
<cq>27.58</cq>
</data>
</react>
</run>
<run id='run013'>
<instrument>RealPlex4 system (Eppendorf, Hamburg, Germany</instrument>
<dataCollectionSoftware>
<name>RealPlex</name>
<version>2.0</version>
</dataCollectionSoftware>
<backgroundDeterminationMethod>Noiseband</backgroundDeterminationMethod>
<cqDetectionMethod>automated threshold and baseline settings</cqDetectionMethod>
<pcrFormat>free format</pcrFormat>
<react id='B1'>
<sample id='LAN5_not amplified'/>
<data>
<tar id='TUCR146'/>
<cq>40</cq>
</data>
</react>
<react id='B2'>
<sample id='LAN5_not amplified'/>
<data>
<tar id='TUCR146'/>
</data>
</react>
<react id='D1'>
<sample id='LAN5_amplified'/>
<data>
<tar id='TUCR146'/>
<cq>32.18</cq>
</data>
</react>
<react id='D2'>
<sample id='LAN5_amplified'/>
<data>
<tar id='TUCR146'/>
</data>
</react>
<react id='A1'>
<sample id='GI-ME-N_not amplified'/>
<data>
<tar id='TUCR146'/>
<cq>30.85</cq>
</data>
</react>
<react id='A2'>
<sample id='GI-ME-N_not amplified'/>
<data>
<tar id='TUCR146'/>
<cq>34.81</cq>
</data>
</react>
<react id='C1'>
<sample id='GI-ME-N_amplified'/>
<data>
<tar id='TUCR146'/>
<cq>30.95</cq>
</data>
</react>
<react id='C2'>
<sample id='GI-ME-N_amplified'/>
<data>
<tar id='TUCR146'/>
</data>
</react>
<react id='B3'>
<sample id='LAN5_not amplified'/>
<data>
<tar id='TUCR147'/>
<cq>27.31</cq>
</data>
</react>
<react id='B4'>
<sample id='LAN5_not amplified'/>
<data>
<tar id='TUCR147'/>
<cq>27.81</cq>
</data>
</react>
<react id='D3'>
<sample id='LAN5_amplified'/>
<data>
<tar id='TUCR147'/>
<cq>26.66</cq>
</data>
</react>
<react id='D4'>
<sample id='LAN5_amplified'/>
<data>
<tar id='TUCR147'/>
</data>
</react>
<react id='A3'>
<sample id='GI-ME-N_not amplified'/>
<data>
<tar id='TUCR147'/>
<cq>26.56</cq>
</data>
</react>
<react id='A4'>
<sample id='GI-ME-N_not amplified'/>
<data>
<tar id='TUCR147'/>
<cq>26.58</cq>
</data>
</react>
<react id='C3'>
<sample id='GI-ME-N_amplified'/>
<data>
<tar id='TUCR147'/>
<cq>24.09</cq>
</data>
</react>
<react id='C4'>
<sample id='GI-ME-N_amplified'/>
<data>
<tar id='TUCR147'/>
<cq>24.25</cq>
</data>
</react>
<react id='B5'>
<sample id='LAN5_not amplified'/>
<data>
<tar id='TUCR148'/>
<cq>26.96</cq>
</data>
</react>
<react id='B6'>
<sample id='LAN5_not amplified'/>
<data>
<tar id='TUCR148'/>
<cq>26.98</cq>
</data>
</react>
<react id='D5'>
<sample id='LAN5_amplified'/>
<data>
<tar id='TUCR148'/>
<cq>24.45</cq>
</data>
</react>
<react id='D6'>
<sample id='LAN5_amplified'/>
<data>
<tar id='TUCR148'/>
<cq>24.61</cq>
</data>
</react>
<react id='A5'>
<sample id='GI-ME-N_not amplified'/>
<data>
<tar id='TUCR148'/>
<cq>26.29</cq>
</data>
</react>
<react id='A6'>
<sample id='GI-ME-N_not amplified'/>
<data>
<tar id='TUCR148'/>
<cq>26.43</cq>
</data>
</react>
<react id='C5'>
<sample id='GI-ME-N_amplified'/>
<data>
<tar id='TUCR148'/>
<cq>24.05</cq>
</data>
</react>
<react id='C6'>
<sample id='GI-ME-N_amplified'/>
<data>
<tar id='TUCR148'/>
<cq>24.05</cq>
</data>
</react>
<react id='B7'>
<sample id='LAN5_not amplified'/>
<data>
<tar id='TUCR149'/>
<cq>26.55</cq>
</data>
</react>
<react id='B8'>
<sample id='LAN5_not amplified'/>
<data>
<tar id='TUCR149'/>
<cq>26.93</cq>
</data>
</react>
<react id='D7'>
<sample id='LAN5_amplified'/>
<data>
<tar id='TUCR149'/>
<cq>24.9</cq>
</data>
</react>
<react id='D8'>
<sample id='LAN5_amplified'/>
<data>
<tar id='TUCR149'/>
<cq>25.1</cq>
</data>
</react>
<react id='A7'>
<sample id='GI-ME-N_not amplified'/>
<data>
<tar id='TUCR149'/>
<cq>25.98</cq>
</data>
</react>
<react id='A8'>
<sample id='GI-ME-N_not amplified'/>
<data>
<tar id='TUCR149'/>
<cq>26.24</cq>
</data>
</react>
<react id='C7'>
<sample id='GI-ME-N_amplified'/>
<data>
<tar id='TUCR149'/>
<cq>23.63</cq>
</data>
</react>
<react id='C8'>
<sample id='GI-ME-N_amplified'/>
<data>
<tar id='TUCR149'/>
<cq>23.65</cq>
</data>
</react>
<react id='B9'>
<sample id='LAN5_not amplified'/>
<data>
<tar id='TUCR150'/>
<cq>40</cq>
</data>
</react>
<react id='B10'>
<sample id='LAN5_not amplified'/>
<data>
<tar id='TUCR150'/>
</data>
</react>
<react id='D9'>
<sample id='LAN5_amplified'/>
<data>
<tar id='TUCR150'/>
<cq>40</cq>
</data>
</react>
<react id='D10'>
<sample id='LAN5_amplified'/>
<data>
<tar id='TUCR150'/>
</data>
</react>
<react id='A9'>
<sample id='GI-ME-N_not amplified'/>
<data>
<tar id='TUCR150'/>
<cq>28.82</cq>
</data>
</react>
<react id='A10'>
<sample id='GI-ME-N_not amplified'/>
<data>
<tar id='TUCR150'/>
<cq>28.94</cq>
</data>
</react>
<react id='C9'>
<sample id='GI-ME-N_amplified'/>
<data>
<tar id='TUCR150'/>
<cq>26.65</cq>
</data>
</react>
<react id='C10'>
<sample id='GI-ME-N_amplified'/>
<data>
<tar id='TUCR150'/>
<cq>26.77</cq>
</data>
</react>
<react id='B11'>
<sample id='LAN5_not amplified'/>
<data>
<tar id='TUCR151'/>
<cq>22.36</cq>
</data>
</react>
<react id='B12'>
<sample id='LAN5_not amplified'/>
<data>
<tar id='TUCR151'/>
<cq>22.36</cq>
</data>
</react>
<react id='D11'>
<sample id='LAN5_amplified'/>
<data>
<tar id='TUCR151'/>
<cq>19.68</cq>
</data>
</react>
<react id='D12'>
<sample id='LAN5_amplified'/>
<data>
<tar id='TUCR151'/>
<cq>20.06</cq>
</data>
</react>
<react id='A11'>
<sample id='GI-ME-N_not amplified'/>
<data>
<tar id='TUCR151'/>
<cq>22.26</cq>
</data>
</react>
<react id='A12'>
<sample id='GI-ME-N_not amplified'/>
<data>
<tar id='TUCR151'/>
<cq>22.54</cq>
</data>
</react>
<react id='C11'>
<sample id='GI-ME-N_amplified'/>
<data>
<tar id='TUCR151'/>
<cq>19.84</cq>
</data>
</react>
<react id='C12'>
<sample id='GI-ME-N_amplified'/>
<data>
<tar id='TUCR151'/>
<cq>19.88</cq>
</data>
</react>
<react id='H1'>
<sample id='LAN5_not amplified'/>
<data>
<tar id='TUCR152'/>
<cq>27.45</cq>
</data>
</react>
<react id='H2'>
<sample id='LAN5_not amplified'/>
<data>
<tar id='TUCR152'/>
<cq>27.55</cq>
</data>
</react>
<react id='F1'>
<sample id='LAN5_amplified'/>
<data>
<tar id='TUCR152'/>
<cq>25.36</cq>
</data>
</react>
<react id='F2'>
<sample id='LAN5_amplified'/>
<data>
<tar id='TUCR152'/>
<cq>25.52</cq>
</data>
</react>
<react id='E1'>
<sample id='GI-ME-N_not amplified'/>
<data>
<tar id='TUCR152'/>
<cq>27.68</cq>
</data>
</react>
<react id='E2'>
<sample id='GI-ME-N_not amplified'/>
<data>
<tar id='TUCR152'/>
<cq>27.82</cq>
</data>
</react>
<react id='G1'>
<sample id='GI-ME-N_amplified'/>
<data>
<tar id='TUCR152'/>
<cq>25.06</cq>
</data>
</react>
<react id='G2'>
<sample id='GI-ME-N_amplified'/>
<data>
<tar id='TUCR152'/>
<cq>25.12</cq>
</data>
</react>
<react id='H3'>
<sample id='LAN5_not amplified'/>
<data>
<tar id='TUCR153'/>
<cq>25.02</cq>
</data>
</react>
<react id='H4'>
<sample id='LAN5_not amplified'/>
<data>
<tar id='TUCR153'/>
<cq>25.24</cq>
</data>
</react>
<react id='F3'>
<sample id='LAN5_amplified'/>
<data>
<tar id='TUCR153'/>
<cq>22.94</cq>
</data>
</react>
<react id='F4'>
<sample id='LAN5_amplified'/>
<data>
<tar id='TUCR153'/>
<cq>23.02</cq>
</data>
</react>
<react id='E3'>
<sample id='GI-ME-N_not amplified'/>
<data>
<tar id='TUCR153'/>
<cq>24.37</cq>
</data>
</react>
<react id='E4'>
<sample id='GI-ME-N_not amplified'/>
<data>
<tar id='TUCR153'/>
<cq>24.97</cq>
</data>
</react>
<react id='G3'>
<sample id='GI-ME-N_amplified'/>
<data>
<tar id='TUCR153'/>
<cq>22.96</cq>
</data>
</react>
<react id='G4'>
<sample id='GI-ME-N_amplified'/>
<data>
<tar id='TUCR153'/>
<cq>22.96</cq>
</data>
</react>
<react id='F5'>
<sample id='LAN5_not amplified'/>
<data>
<tar id='TUCR154'/>
<cq>25.24</cq>
</data>
</react>
<react id='F6'>
<sample id='LAN5_not amplified'/>
<data>
<tar id='TUCR154'/>
<cq>25.68</cq>
</data>
</react>
<react id='H5'>
<sample id='LAN5_amplified'/>
<data>
<tar id='TUCR154'/>
<cq>22.92</cq>
</data>
</react>
<react id='H6'>
<sample id='LAN5_amplified'/>
<data>
<tar id='TUCR154'/>
<cq>23.12</cq>
</data>
</react>
<react id='E5'>
<sample id='GI-ME-N_not amplified'/>
<data>
<tar id='TUCR154'/>
<cq>24.93</cq>
</data>
</react>
<react id='E6'>
<sample id='GI-ME-N_not amplified'/>
<data>
<tar id='TUCR154'/>
<cq>25.57</cq>
</data>
</react>
<react id='G5'>
<sample id='GI-ME-N_amplified'/>
<data>
<tar id='TUCR154'/>
<cq>22.89</cq>
</data>
</react>
<react id='G6'>
<sample id='GI-ME-N_amplified'/>
<data>
<tar id='TUCR154'/>
<cq>22.93</cq>
</data>
</react>
<react id='F7'>
<sample id='LAN5_not amplified'/>
<data>
<tar id='TUCR155'/>
<cq>40</cq>
</data>
</react>
<react id='F8'>
<sample id='LAN5_not amplified'/>
<data>
<tar id='TUCR155'/>
</data>
</react>
<react id='H7'>
<sample id='LAN5_amplified'/>
<data>
<tar id='TUCR155'/>
<cq>31.79</cq>
</data>
</react>
<react id='H8'>
<sample id='LAN5_amplified'/>
<data>
<tar id='TUCR155'/>
</data>
</react>
<react id='E7'>
<sample id='GI-ME-N_not amplified'/>
<data>
<tar id='TUCR155'/>
<cq>32.79</cq>
</data>
</react>
<react id='E8'>
<sample id='GI-ME-N_not amplified'/>
<data>
<tar id='TUCR155'/>
</data>
</react>
<react id='G7'>
<sample id='GI-ME-N_amplified'/>
<data>
<tar id='TUCR155'/>
<cq>34</cq>
</data>
</react>
<react id='G8'>
<sample id='GI-ME-N_amplified'/>
<data>
<tar id='TUCR155'/>
</data>
</react>
<react id='F9'>
<sample id='LAN5_not amplified'/>
<data>
<tar id='TUCR156'/>
<cq>32.41</cq>
</data>
</react>
<react id='F10'>
<sample id='LAN5_not amplified'/>
<data>
<tar id='TUCR156'/>
<cq>33.07</cq>
</data>
</react>
<react id='H9'>
<sample id='LAN5_amplified'/>
<data>
<tar id='TUCR156'/>
<cq>33.16</cq>
</data>
</react>
<react id='H10'>
<sample id='LAN5_amplified'/>
<data>
<tar id='TUCR156'/>
</data>
</react>
<react id='E9'>
<sample id='GI-ME-N_not amplified'/>
<data>
<tar id='TUCR156'/>
<cq>32.81</cq>
</data>
</react>
<react id='E10'>
<sample id='GI-ME-N_not amplified'/>
<data>
<tar id='TUCR156'/>
<cq>33.65</cq>
</data>
</react>
<react id='G9'>
<sample id='GI-ME-N_amplified'/>
<data>
<tar id='TUCR156'/>
<cq>33.55</cq>
</data>
</react>
<react id='G10'>
<sample id='GI-ME-N_amplified'/>
<data>
<tar id='TUCR156'/>
</data>
</react>
<react id='F11'>
<sample id='LAN5_not amplified'/>
<data>
<tar id='TUCR157'/>
<cq>40</cq>
</data>
</react>
<react id='F12'>
<sample id='LAN5_not amplified'/>
<data>
<tar id='TUCR157'/>
</data>
</react>
<react id='H11'>
<sample id='LAN5_amplified'/>
<data>
<tar id='TUCR157'/>
<cq>40</cq>
</data>
</react>
<react id='H12'>
<sample id='LAN5_amplified'/>
<data>
<tar id='TUCR157'/>
</data>
</react>
<react id='E11'>
<sample id='GI-ME-N_not amplified'/>
<data>
<tar id='TUCR157'/>
<cq>40</cq>
</data>
</react>
<react id='E12'>
<sample id='GI-ME-N_not amplified'/>
<data>
<tar id='TUCR157'/>
<cq>40</cq>
</data>
</react>
<react id='G11'>
<sample id='GI-ME-N_amplified'/>
<data>
<tar id='TUCR157'/>
<cq>40</cq>
</data>
</react>
<react id='G12'>
<sample id='GI-ME-N_amplified'/>
<data>
<tar id='TUCR157'/>
<cq>40</cq>
</data>
</react>
</run>
<run id='run014'>
<instrument>RealPlex4 system (Eppendorf, Hamburg, Germany</instrument>
<dataCollectionSoftware>
<name>RealPlex</name>
<version>2.0</version>
</dataCollectionSoftware>
<backgroundDeterminationMethod>Noiseband</backgroundDeterminationMethod>
<cqDetectionMethod>automated threshold and baseline settings</cqDetectionMethod>
<pcrFormat>free format</pcrFormat>
<react id='B1'>
<sample id='LAN5_not amplified'/>
<data>
<tar id='TUCR158'/>
<cq>40</cq>
</data>
</react>
<react id='B2'>
<sample id='LAN5_not amplified'/>
<data>
<tar id='TUCR158'/>
</data>
</react>
<react id='D1'>
<sample id='LAN5_amplified'/>
<data>
<tar id='TUCR158'/>
<cq>40</cq>
</data>
</react>
<react id='D2'>
<sample id='LAN5_amplified'/>
<data>
<tar id='TUCR158'/>
</data>
</react>
<react id='A1'>
<sample id='GI-ME-N_not amplified'/>
<data>
<tar id='TUCR158'/>
<cq>40</cq>
</data>
</react>
<react id='A2'>
<sample id='GI-ME-N_not amplified'/>
<data>
<tar id='TUCR158'/>
<cq>40</cq>
</data>
</react>
<react id='C1'>
<sample id='GI-ME-N_amplified'/>
<data>
<tar id='TUCR158'/>
<cq>40</cq>
</data>
</react>
<react id='C2'>
<sample id='GI-ME-N_amplified'/>
<data>
<tar id='TUCR158'/>
<cq>40</cq>
</data>
</react>
<react id='B3'>
<sample id='LAN5_not amplified'/>
<data>
<tar id='TUCR159'/>
<cq>40</cq>
</data>
</react>
<react id='B4'>
<sample id='LAN5_not amplified'/>
<data>
<tar id='TUCR159'/>
</data>
</react>
<react id='D3'>
<sample id='LAN5_amplified'/>
<data>
<tar id='TUCR159'/>
<cq>32.32</cq>
</data>
</react>
<react id='D4'>
<sample id='LAN5_amplified'/>
<data>
<tar id='TUCR159'/>
</data>
</react>
<react id='A3'>
<sample id='GI-ME-N_not amplified'/>
<data>
<tar id='TUCR159'/>
<cq>31.16</cq>
</data>
</react>
<react id='A4'>
<sample id='GI-ME-N_not amplified'/>
<data>
<tar id='TUCR159'/>
</data>
</react>
<react id='C3'>
<sample id='GI-ME-N_amplified'/>
<data>
<tar id='TUCR159'/>
<cq>33.02</cq>
</data>
</react>
<react id='C4'>
<sample id='GI-ME-N_amplified'/>
<data>
<tar id='TUCR159'/>
<cq>33.16</cq>
</data>
</react>
<react id='B5'>
<sample id='LAN5_not amplified'/>
<data>
<tar id='TUCR160'/>
<cq>40</cq>
</data>
</react>
<react id='B6'>
<sample id='LAN5_not amplified'/>
<data>
<tar id='TUCR160'/>
</data>
</react>
<react id='D5'>
<sample id='LAN5_amplified'/>
<data>
<tar id='TUCR160'/>
<cq>32.24</cq>
</data>
</react>
<react id='D6'>
<sample id='LAN5_amplified'/>
<data>
<tar id='TUCR160'/>
<cq>32.78</cq>
</data>
</react>
<react id='A5'>
<sample id='GI-ME-N_not amplified'/>
<data>
<tar id='TUCR160'/>
<cq>40</cq>
</data>
</react>
<react id='A6'>
<sample id='GI-ME-N_not amplified'/>
<data>
<tar id='TUCR160'/>
<cq>40</cq>
</data>
</react>
<react id='C5'>
<sample id='GI-ME-N_amplified'/>
<data>
<tar id='TUCR160'/>
<cq>31.26</cq>
</data>
</react>
<react id='C6'>
<sample id='GI-ME-N_amplified'/>
<data>
<tar id='TUCR160'/>
<cq>33.98</cq>
</data>
</react>
<react id='B7'>
<sample id='LAN5_not amplified'/>
<data>
<tar id='TUCR161'/>
<cq>25.42</cq>
</data>
</react>
<react id='B8'>
<sample id='LAN5_not amplified'/>
<data>
<tar id='TUCR161'/>
<cq>25.44</cq>
</data>
</react>
<react id='D7'>
<sample id='LAN5_amplified'/>
<data>
<tar id='TUCR161'/>
<cq>23.6</cq>
</data>
</react>
<react id='D8'>
<sample id='LAN5_amplified'/>
<data>
<tar id='TUCR161'/>
<cq>23.6</cq>
</data>
</react>
<react id='A7'>
<sample id='GI-ME-N_not amplified'/>
<data>
<tar id='TUCR161'/>
<cq>25.49</cq>
</data>
</react>
<react id='A8'>
<sample id='GI-ME-N_not amplified'/>
<data>
<tar id='TUCR161'/>
<cq>25.73</cq>
</data>
</react>
<react id='C7'>
<sample id='GI-ME-N_amplified'/>
<data>
<tar id='TUCR161'/>
<cq>23.49</cq>
</data>
</react>
<react id='C8'>
<sample id='GI-ME-N_amplified'/>
<data>
<tar id='TUCR161'/>
<cq>23.55</cq>
</data>
</react>
<react id='B9'>
<sample id='LAN5_not amplified'/>
<data>
<tar id='TUCR162'/>
<cq>29.89</cq>
</data>
</react>
<react id='B10'>
<sample id='LAN5_not amplified'/>
<data>
<tar id='TUCR162'/>
<cq>30.39</cq>
</data>
</react>
<react id='D9'>
<sample id='LAN5_amplified'/>
<data>
<tar id='TUCR162'/>
<cq>27.69</cq>
</data>
</react>
<react id='D10'>
<sample id='LAN5_amplified'/>
<data>
<tar id='TUCR162'/>
<cq>27.83</cq>
</data>
</react>
<react id='A9'>
<sample id='GI-ME-N_not amplified'/>
<data>
<tar id='TUCR162'/>
<cq>40</cq>
</data>
</react>
<react id='A10'>
<sample id='GI-ME-N_not amplified'/>
<data>
<tar id='TUCR162'/>
<cq>40</cq>
</data>
</react>
<react id='C9'>
<sample id='GI-ME-N_amplified'/>
<data>
<tar id='TUCR162'/>
<cq>29.23</cq>
</data>
</react>
<react id='C10'>
<sample id='GI-ME-N_amplified'/>
<data>
<tar id='TUCR162'/>
<cq>30.05</cq>
</data>
</react>
<react id='B11'>
<sample id='LAN5_not amplified'/>
<data>
<tar id='TUCR163'/>
<cq>40</cq>
</data>
</react>
<react id='B12'>
<sample id='LAN5_not amplified'/>
<data>
<tar id='TUCR163'/>
</data>
</react>
<react id='D11'>
<sample id='LAN5_amplified'/>
<data>
<tar id='TUCR163'/>
<cq>40</cq>
</data>
</react>
<react id='D12'>
<sample id='LAN5_amplified'/>
<data>
<tar id='TUCR163'/>
</data>
</react>
<react id='A11'>
<sample id='GI-ME-N_not amplified'/>
<data>
<tar id='TUCR163'/>
<cq>40</cq>
</data>
</react>
<react id='A12'>
<sample id='GI-ME-N_not amplified'/>
<data>
<tar id='TUCR163'/>
<cq>40</cq>
</data>
</react>
<react id='C11'>
<sample id='GI-ME-N_amplified'/>
<data>
<tar id='TUCR163'/>
<cq>40</cq>
</data>
</react>
<react id='C12'>
<sample id='GI-ME-N_amplified'/>
<data>
<tar id='TUCR163'/>
<cq>40</cq>
</data>
</react>
<react id='H1'>
<sample id='LAN5_not amplified'/>
<data>
<tar id='TUCR164'/>
<cq>40</cq>
</data>
</react>
<react id='H2'>
<sample id='LAN5_not amplified'/>
<data>
<tar id='TUCR164'/>
</data>
</react>
<react id='F1'>
<sample id='LAN5_amplified'/>
<data>
<tar id='TUCR164'/>
<cq>40</cq>
</data>
</react>
<react id='F2'>
<sample id='LAN5_amplified'/>
<data>
<tar id='TUCR164'/>
</data>
</react>
<react id='E1'>
<sample id='GI-ME-N_not amplified'/>
<data>
<tar id='TUCR164'/>
<cq>40</cq>
</data>
</react>
<react id='E2'>
<sample id='GI-ME-N_not amplified'/>
<data>
<tar id='TUCR164'/>
<cq>40</cq>
</data>
</react>
<react id='G1'>
<sample id='GI-ME-N_amplified'/>
<data>
<tar id='TUCR164'/>
<cq>29.99</cq>
</data>
</react>
<react id='G2'>
<sample id='GI-ME-N_amplified'/>
<data>
<tar id='TUCR164'/>
<cq>30.57</cq>
</data>
</react>
<react id='H3'>
<sample id='LAN5_not amplified'/>
<data>
<tar id='TUCR165'/>
<cq>29.04</cq>
</data>
</react>
<react id='H4'>
<sample id='LAN5_not amplified'/>
<data>
<tar id='TUCR165'/>
<cq>30.24</cq>
</data>
</react>
<react id='F3'>
<sample id='LAN5_amplified'/>
<data>
<tar id='TUCR165'/>
<cq>25.83</cq>
</data>
</react>
<react id='F4'>
<sample id='LAN5_amplified'/>
<data>
<tar id='TUCR165'/>
<cq>25.87</cq>
</data>
</react>
<react id='E3'>
<sample id='GI-ME-N_not amplified'/>
<data>
<tar id='TUCR165'/>
<cq>29.03</cq>
</data>
</react>
<react id='E4'>
<sample id='GI-ME-N_not amplified'/>
<data>
<tar id='TUCR165'/>
<cq>29.39</cq>
</data>
</react>
<react id='G3'>
<sample id='GI-ME-N_amplified'/>
<data>
<tar id='TUCR165'/>
<cq>25.36</cq>
</data>
</react>
<react id='G4'>
<sample id='GI-ME-N_amplified'/>
<data>
<tar id='TUCR165'/>
<cq>25.38</cq>
</data>
</react>
<react id='F5'>
<sample id='LAN5_not amplified'/>
<data>
<tar id='TUCR166'/>
<cq>27.21</cq>
</data>
</react>
<react id='F6'>
<sample id='LAN5_not amplified'/>
<data>
<tar id='TUCR166'/>
<cq>27.31</cq>
</data>
</react>
<react id='H5'>
<sample id='LAN5_amplified'/>
<data>
<tar id='TUCR166'/>
<cq>27.51</cq>
</data>
</react>
<react id='H6'>
<sample id='LAN5_amplified'/>
<data>
<tar id='TUCR166'/>
<cq>27.61</cq>
</data>
</react>
<react id='E5'>
<sample id='GI-ME-N_not amplified'/>
<data>
<tar id='TUCR166'/>
<cq>27.49</cq>
</data>
</react>
<react id='E6'>
<sample id='GI-ME-N_not amplified'/>
<data>
<tar id='TUCR166'/>
<cq>27.51</cq>
</data>
</react>
<react id='G5'>
<sample id='GI-ME-N_amplified'/>
<data>
<tar id='TUCR166'/>
<cq>24.76</cq>
</data>
</react>
<react id='G6'>
<sample id='GI-ME-N_amplified'/>
<data>
<tar id='TUCR166'/>
<cq>25.14</cq>
</data>
</react>
<react id='F7'>
<sample id='LAN5_not amplified'/>
<data>
<tar id='TUCR167'/>
<cq>27.97</cq>
</data>
</react>
<react id='F8'>
<sample id='LAN5_not amplified'/>
<data>
<tar id='TUCR167'/>
<cq>27.97</cq>
</data>
</react>
<react id='H7'>
<sample id='LAN5_amplified'/>
<data>
<tar id='TUCR167'/>
<cq>24.45</cq>
</data>
</react>
<react id='H8'>
<sample id='LAN5_amplified'/>
<data>
<tar id='TUCR167'/>
<cq>24.59</cq>
</data>
</react>
<react id='E7'>
<sample id='GI-ME-N_not amplified'/>
<data>
<tar id='TUCR167'/>
<cq>27.52</cq>
</data>
</react>
<react id='E8'>
<sample id='GI-ME-N_not amplified'/>
<data>
<tar id='TUCR167'/>
<cq>27.7</cq>
</data>
</react>
<react id='G7'>
<sample id='GI-ME-N_amplified'/>
<data>
<tar id='TUCR167'/>
<cq>25.37</cq>
</data>
</react>
<react id='G8'>
<sample id='GI-ME-N_amplified'/>
<data>
<tar id='TUCR167'/>
<cq>25.53</cq>
</data>
</react>
<react id='F9'>
<sample id='LAN5_not amplified'/>
<data>
<tar id='TUCR168'/>
<cq>31.13</cq>
</data>
</react>
<react id='F10'>
<sample id='LAN5_not amplified'/>
<data>
<tar id='TUCR168'/>
<cq>31.81</cq>
</data>
</react>
<react id='H9'>
<sample id='LAN5_amplified'/>
<data>
<tar id='TUCR168'/>
<cq>28.15</cq>
</data>
</react>
<react id='H10'>
<sample id='LAN5_amplified'/>
<data>
<tar id='TUCR168'/>
<cq>28.43</cq>
</data>
</react>
<react id='E9'>
<sample id='GI-ME-N_not amplified'/>
<data>
<tar id='TUCR168'/>
<cq>29.51</cq>
</data>
</react>
<react id='E10'>
<sample id='GI-ME-N_not amplified'/>
<data>
<tar id='TUCR168'/>
<cq>31.03</cq>
</data>
</react>
<react id='G9'>
<sample id='GI-ME-N_amplified'/>
<data>
<tar id='TUCR168'/>
<cq>25.8</cq>
</data>
</react>
<react id='G10'>
<sample id='GI-ME-N_amplified'/>
<data>
<tar id='TUCR168'/>
<cq>26</cq>
</data>
</react>
<react id='F11'>
<sample id='LAN5_not amplified'/>
<data>
<tar id='TUCR169'/>
<cq>24.36</cq>
</data>
</react>
<react id='F12'>
<sample id='LAN5_not amplified'/>
<data>
<tar id='TUCR169'/>
<cq>24.92</cq>
</data>
</react>
<react id='H11'>
<sample id='LAN5_amplified'/>
<data>
<tar id='TUCR169'/>
<cq>22.94</cq>
</data>
</react>
<react id='H12'>
<sample id='LAN5_amplified'/>
<data>
<tar id='TUCR169'/>
<cq>22.96</cq>
</data>
</react>
<react id='E11'>
<sample id='GI-ME-N_not amplified'/>
<data>
<tar id='TUCR169'/>
<cq>24.17</cq>
</data>
</react>
<react id='E12'>
<sample id='GI-ME-N_not amplified'/>
<data>
<tar id='TUCR169'/>
<cq>24.75</cq>
</data>
</react>
<react id='G11'>
<sample id='GI-ME-N_amplified'/>
<data>
<tar id='TUCR169'/>
<cq>24.47</cq>
</data>
</react>
<react id='G12'>
<sample id='GI-ME-N_amplified'/>
<data>
<tar id='TUCR169'/>
<cq>24.73</cq>
</data>
</react>
</run>
<run id='run015'>
<instrument>RealPlex4 system (Eppendorf, Hamburg, Germany</instrument>
<dataCollectionSoftware>
<name>RealPlex</name>
<version>2.0</version>
</dataCollectionSoftware>
<backgroundDeterminationMethod>Noiseband</backgroundDeterminationMethod>
<cqDetectionMethod>automated threshold and baseline settings</cqDetectionMethod>
<pcrFormat>free format</pcrFormat>
<react id='B1'>
<sample id='LAN5_not amplified'/>
<data>
<tar id='TUCR170'/>
<cq>27.89</cq>
</data>
</react>
<react id='B2'>
<sample id='LAN5_not amplified'/>
<data>
<tar id='TUCR170'/>
<cq>27.97</cq>
</data>
</react>
<react id='D1'>
<sample id='LAN5_amplified'/>
<data>
<tar id='TUCR170'/>
<cq>24.21</cq>
</data>
</react>
<react id='D2'>
<sample id='LAN5_amplified'/>
<data>
<tar id='TUCR170'/>
<cq>24.29</cq>
</data>
</react>
<react id='A1'>
<sample id='GI-ME-N_not amplified'/>
<data>
<tar id='TUCR170'/>
<cq>27.8</cq>
</data>
</react>
<react id='A2'>
<sample id='GI-ME-N_not amplified'/>
<data>
<tar id='TUCR170'/>
<cq>28.34</cq>
</data>
</react>
<react id='C1'>
<sample id='GI-ME-N_amplified'/>
<data>
<tar id='TUCR170'/>
<cq>25.99</cq>
</data>
</react>
<react id='C2'>
<sample id='GI-ME-N_amplified'/>
<data>
<tar id='TUCR170'/>
<cq>26.01</cq>
</data>
</react>
<react id='B3'>
<sample id='LAN5_not amplified'/>
<data>
<tar id='TUCR171'/>
<cq>29.28</cq>
</data>
</react>
<react id='B4'>
<sample id='LAN5_not amplified'/>
<data>
<tar id='TUCR171'/>
<cq>29.38</cq>
</data>
</react>
<react id='D3'>
<sample id='LAN5_amplified'/>
<data>
<tar id='TUCR171'/>
<cq>27.92</cq>
</data>
</react>
<react id='D4'>
<sample id='LAN5_amplified'/>
<data>
<tar id='TUCR171'/>
</data>
</react>
<react id='A3'>
<sample id='GI-ME-N_not amplified'/>
<data>
<tar id='TUCR171'/>
<cq>28.66</cq>
</data>
</react>
<react id='A4'>
<sample id='GI-ME-N_not amplified'/>
<data>
<tar id='TUCR171'/>
<cq>29.06</cq>
</data>
</react>
<react id='C3'>
<sample id='GI-ME-N_amplified'/>
<data>
<tar id='TUCR171'/>
<cq>26.44</cq>
</data>
</react>
<react id='C4'>
<sample id='GI-ME-N_amplified'/>
<data>
<tar id='TUCR171'/>
<cq>26.72</cq>
</data>
</react>
<react id='B5'>
<sample id='LAN5_not amplified'/>
<data>
<tar id='TUCR172'/>
<cq>28.04</cq>
</data>
</react>
<react id='B6'>
<sample id='LAN5_not amplified'/>
<data>
<tar id='TUCR172'/>
<cq>28.54</cq>
</data>
</react>
<react id='D5'>
<sample id='LAN5_amplified'/>
<data>
<tar id='TUCR172'/>
<cq>25.2</cq>
</data>
</react>
<react id='D6'>
<sample id='LAN5_amplified'/>
<data>
<tar id='TUCR172'/>
<cq>25.28</cq>
</data>
</react>
<react id='A5'>
<sample id='GI-ME-N_not amplified'/>
<data>
<tar id='TUCR172'/>
<cq>27.87</cq>
</data>
</react>
<react id='A6'>
<sample id='GI-ME-N_not amplified'/>
<data>
<tar id='TUCR172'/>
<cq>27.97</cq>
</data>
</react>
<react id='C5'>
<sample id='GI-ME-N_amplified'/>
<data>
<tar id='TUCR172'/>
<cq>25.16</cq>
</data>
</react>
<react id='C6'>
<sample id='GI-ME-N_amplified'/>
<data>
<tar id='TUCR172'/>
<cq>25.2</cq>
</data>
</react>
<react id='B7'>
<sample id='LAN5_not amplified'/>
<data>
<tar id='TUCR173'/>
<cq>23.68</cq>
</data>
</react>
<react id='B8'>
<sample id='LAN5_not amplified'/>
<data>
<tar id='TUCR173'/>
<cq>23.72</cq>
</data>
</react>
<react id='D7'>
<sample id='LAN5_amplified'/>
<data>
<tar id='TUCR173'/>
<cq>21.22</cq>
</data>
</react>
<react id='D8'>
<sample id='LAN5_amplified'/>
<data>
<tar id='TUCR173'/>
<cq>21.46</cq>
</data>
</react>
<react id='A7'>
<sample id='GI-ME-N_not amplified'/>
<data>
<tar id='TUCR173'/>
<cq>23.54</cq>
</data>
</react>
<react id='A8'>
<sample id='GI-ME-N_not amplified'/>
<data>
<tar id='TUCR173'/>
<cq>23.62</cq>
</data>
</react>
<react id='C7'>
<sample id='GI-ME-N_amplified'/>
<data>
<tar id='TUCR173'/>
<cq>21.29</cq>
</data>
</react>
<react id='C8'>
<sample id='GI-ME-N_amplified'/>
<data>
<tar id='TUCR173'/>
<cq>21.31</cq>
</data>
</react>
<react id='B9'>
<sample id='LAN5_not amplified'/>
<data>
<tar id='TUCR174'/>
<cq>19.99</cq>
</data>
</react>
<react id='B10'>
<sample id='LAN5_not amplified'/>
<data>
<tar id='TUCR174'/>
<cq>20.03</cq>
</data>
</react>
<react id='D9'>
<sample id='LAN5_amplified'/>
<data>
<tar id='TUCR174'/>
<cq>17.67</cq>
</data>
</react>
<react id='D10'>
<sample id='LAN5_amplified'/>
<data>
<tar id='TUCR174'/>
<cq>17.69</cq>
</data>
</react>
<react id='A9'>
<sample id='GI-ME-N_not amplified'/>
<data>
<tar id='TUCR174'/>
<cq>20.09</cq>
</data>
</react>
<react id='A10'>
<sample id='GI-ME-N_not amplified'/>
<data>
<tar id='TUCR174'/>
<cq>20.25</cq>
</data>
</react>
<react id='C9'>
<sample id='GI-ME-N_amplified'/>
<data>
<tar id='TUCR174'/>
<cq>17.7</cq>
</data>
</react>
<react id='C10'>
<sample id='GI-ME-N_amplified'/>
<data>
<tar id='TUCR174'/>
<cq>17.76</cq>
</data>
</react>
<react id='B11'>
<sample id='LAN5_not amplified'/>
<data>
<tar id='TUCR175'/>
<cq>28.63</cq>
</data>
</react>
<react id='B12'>
<sample id='LAN5_not amplified'/>
<data>
<tar id='TUCR175'/>
<cq>29.05</cq>
</data>
</react>
<react id='D11'>
<sample id='LAN5_amplified'/>
<data>
<tar id='TUCR175'/>
<cq>24.39</cq>
</data>
</react>
<react id='D12'>
<sample id='LAN5_amplified'/>
<data>
<tar id='TUCR175'/>
<cq>24.55</cq>
</data>
</react>
<react id='A11'>
<sample id='GI-ME-N_not amplified'/>
<data>
<tar id='TUCR175'/>
<cq>25.33</cq>
</data>
</react>
<react id='A12'>
<sample id='GI-ME-N_not amplified'/>
<data>
<tar id='TUCR175'/>
<cq>25.55</cq>
</data>
</react>
<react id='C11'>
<sample id='GI-ME-N_amplified'/>
<data>
<tar id='TUCR175'/>
<cq>23.7</cq>
</data>
</react>
<react id='C12'>
<sample id='GI-ME-N_amplified'/>
<data>
<tar id='TUCR175'/>
<cq>23.72</cq>
</data>
</react>
<react id='H1'>
<sample id='LAN5_not amplified'/>
<data>
<tar id='TUCR176'/>
<cq>34.54</cq>
</data>
</react>
<react id='H2'>
<sample id='LAN5_not amplified'/>
<data>
<tar id='TUCR176'/>
</data>
</react>
<react id='F1'>
<sample id='LAN5_amplified'/>
<data>
<tar id='TUCR176'/>
<cq>27.74</cq>
</data>
</react>
<react id='F2'>
<sample id='LAN5_amplified'/>
<data>
<tar id='TUCR176'/>
<cq>27.82</cq>
</data>
</react>
<react id='E1'>
<sample id='GI-ME-N_not amplified'/>
<data>
<tar id='TUCR176'/>
<cq>28.92</cq>
</data>
</react>
<react id='E2'>
<sample id='GI-ME-N_not amplified'/>
<data>
<tar id='TUCR176'/>
<cq>29.76</cq>
</data>
</react>
<react id='G1'>
<sample id='GI-ME-N_amplified'/>
<data>
<tar id='TUCR176'/>
<cq>24.72</cq>
</data>
</react>
<react id='G2'>
<sample id='GI-ME-N_amplified'/>
<data>
<tar id='TUCR176'/>
<cq>24.82</cq>
</data>
</react>
<react id='H3'>
<sample id='LAN5_not amplified'/>
<data>
<tar id='TUCR177'/>
<cq>26.62</cq>
</data>
</react>
<react id='H4'>
<sample id='LAN5_not amplified'/>
<data>
<tar id='TUCR177'/>
<cq>26.64</cq>
</data>
</react>
<react id='F3'>
<sample id='LAN5_amplified'/>
<data>
<tar id='TUCR177'/>
<cq>24.37</cq>
</data>
</react>
<react id='F4'>
<sample id='LAN5_amplified'/>
<data>
<tar id='TUCR177'/>
<cq>24.49</cq>
</data>
</react>
<react id='E3'>
<sample id='GI-ME-N_not amplified'/>
<data>
<tar id='TUCR177'/>
<cq>26.32</cq>
</data>
</react>
<react id='E4'>
<sample id='GI-ME-N_not amplified'/>
<data>
<tar id='TUCR177'/>
<cq>26.42</cq>
</data>
</react>
<react id='G3'>
<sample id='GI-ME-N_amplified'/>
<data>
<tar id='TUCR177'/>
<cq>24.69</cq>
</data>
</react>
<react id='G4'>
<sample id='GI-ME-N_amplified'/>
<data>
<tar id='TUCR177'/>
<cq>24.75</cq>
</data>
</react>
<react id='F5'>
<sample id='LAN5_not amplified'/>
<data>
<tar id='TUCR178'/>
<cq>28.18</cq>
</data>
</react>
<react id='F6'>
<sample id='LAN5_not amplified'/>
<data>
<tar id='TUCR178'/>
<cq>28.44</cq>
</data>
</react>
<react id='H5'>
<sample id='LAN5_amplified'/>
<data>
<tar id='TUCR178'/>
<cq>24.23</cq>
</data>
</react>
<react id='H6'>
<sample id='LAN5_amplified'/>
<data>
<tar id='TUCR178'/>
<cq>24.43</cq>
</data>
</react>
<react id='E5'>
<sample id='GI-ME-N_not amplified'/>
<data>
<tar id='TUCR178'/>
<cq>27.63</cq>
</data>
</react>
<react id='E6'>
<sample id='GI-ME-N_not amplified'/>
<data>
<tar id='TUCR178'/>
<cq>27.85</cq>
</data>
</react>
<react id='G5'>
<sample id='GI-ME-N_amplified'/>
<data>
<tar id='TUCR178'/>
<cq>25.91</cq>
</data>
</react>
<react id='G6'>
<sample id='GI-ME-N_amplified'/>
<data>
<tar id='TUCR178'/>
<cq>25.99</cq>
</data>
</react>
<react id='F7'>
<sample id='LAN5_not amplified'/>
<data>
<tar id='TUCR179'/>
<cq>28.32</cq>
</data>
</react>
<react id='F8'>
<sample id='LAN5_not amplified'/>
<data>
<tar id='TUCR179'/>
<cq>28.34</cq>
</data>
</react>
<react id='H7'>
<sample id='LAN5_amplified'/>
<data>
<tar id='TUCR179'/>
<cq>28.87</cq>
</data>
</react>
<react id='H8'>
<sample id='LAN5_amplified'/>
<data>
<tar id='TUCR179'/>
<cq>28.91</cq>
</data>
</react>
<react id='E7'>
<sample id='GI-ME-N_not amplified'/>
<data>
<tar id='TUCR179'/>
<cq>27.8</cq>
</data>
</react>
<react id='E8'>
<sample id='GI-ME-N_not amplified'/>
<data>
<tar id='TUCR179'/>
<cq>28.14</cq>
</data>
</react>
<react id='G7'>
<sample id='GI-ME-N_amplified'/>
<data>
<tar id='TUCR179'/>
<cq>25.39</cq>
</data>
</react>
<react id='G8'>
<sample id='GI-ME-N_amplified'/>
<data>
<tar id='TUCR179'/>
<cq>25.57</cq>
</data>
</react>
<react id='F9'>
<sample id='LAN5_not amplified'/>
<data>
<tar id='TUCR180'/>
<cq>28.09</cq>
</data>
</react>
<react id='F10'>
<sample id='LAN5_not amplified'/>
<data>
<tar id='TUCR180'/>
<cq>28.99</cq>
</data>
</react>
<react id='H9'>
<sample id='LAN5_amplified'/>
<data>
<tar id='TUCR180'/>
<cq>27.82</cq>
</data>
</react>
<react id='H10'>
<sample id='LAN5_amplified'/>
<data>
<tar id='TUCR180'/>
<cq>28</cq>
</data>
</react>
<react id='E9'>
<sample id='GI-ME-N_not amplified'/>
<data>
<tar id='TUCR180'/>
<cq>27.75</cq>
</data>
</react>
<react id='E10'>
<sample id='GI-ME-N_not amplified'/>
<data>
<tar id='TUCR180'/>
<cq>27.99</cq>
</data>
</react>
<react id='G9'>
<sample id='GI-ME-N_amplified'/>
<data>
<tar id='TUCR180'/>
<cq>25.89</cq>
</data>
</react>
<react id='G10'>
<sample id='GI-ME-N_amplified'/>
<data>
<tar id='TUCR180'/>
<cq>25.99</cq>
</data>
</react>
<react id='F11'>
<sample id='LAN5_not amplified'/>
<data>
<tar id='TUCR181'/>
<cq>28.26</cq>
</data>
</react>
<react id='F12'>
<sample id='LAN5_not amplified'/>
<data>
<tar id='TUCR181'/>
<cq>28.6</cq>
</data>
</react>
<react id='H11'>
<sample id='LAN5_amplified'/>
<data>
<tar id='TUCR181'/>
<cq>25.84</cq>
</data>
</react>
<react id='H12'>
<sample id='LAN5_amplified'/>
<data>
<tar id='TUCR181'/>
<cq>25.98</cq>
</data>
</react>
<react id='E11'>
<sample id='GI-ME-N_not amplified'/>
<data>
<tar id='TUCR181'/>
<cq>28</cq>
</data>
</react>
<react id='E12'>
<sample id='GI-ME-N_not amplified'/>
<data>
<tar id='TUCR181'/>
<cq>28.24</cq>
</data>
</react>
<react id='G11'>
<sample id='GI-ME-N_amplified'/>
<data>
<tar id='TUCR181'/>
<cq>25.97</cq>
</data>
</react>
<react id='G12'>
<sample id='GI-ME-N_amplified'/>
<data>
<tar id='TUCR181'/>
<cq>26.07</cq>
</data>
</react>
</run>
<run id='run016'>
<instrument>RealPlex4 system (Eppendorf, Hamburg, Germany</instrument>
<dataCollectionSoftware>
<name>RealPlex</name>
<version>2.0</version>
</dataCollectionSoftware>
<backgroundDeterminationMethod>Noiseband</backgroundDeterminationMethod>
<cqDetectionMethod>automated threshold and baseline settings</cqDetectionMethod>
<pcrFormat>free format</pcrFormat>
<react id='B1'>
<sample id='LAN5_not amplified'/>
<data>
<tar id='TUCR182'/>
<cq>29.08</cq>
</data>
</react>
<react id='B2'>
<sample id='LAN5_not amplified'/>
<data>
<tar id='TUCR182'/>
</data>
</react>
<react id='D1'>
<sample id='LAN5_amplified'/>
<data>
<tar id='TUCR182'/>
<cq>27.4</cq>
</data>
</react>
<react id='D2'>
<sample id='LAN5_amplified'/>
<data>
<tar id='TUCR182'/>
</data>
</react>
<react id='A1'>
<sample id='GI-ME-N_not amplified'/>
<data>
<tar id='TUCR182'/>
<cq>28.31</cq>
</data>
</react>
<react id='A2'>
<sample id='GI-ME-N_not amplified'/>
<data>
<tar id='TUCR182'/>
</data>
</react>
<react id='C1'>
<sample id='GI-ME-N_amplified'/>
<data>
<tar id='TUCR182'/>
<cq>26.24</cq>
</data>
</react>
<react id='C2'>
<sample id='GI-ME-N_amplified'/>
<data>
<tar id='TUCR182'/>
</data>
</react>
<react id='B3'>
<sample id='LAN5_not amplified'/>
<data>
<tar id='TUCR183'/>
<cq>25.1</cq>
</data>
</react>
<react id='B4'>
<sample id='LAN5_not amplified'/>
<data>
<tar id='TUCR183'/>
<cq>25.34</cq>
</data>
</react>
<react id='D3'>
<sample id='LAN5_amplified'/>
<data>
<tar id='TUCR183'/>
<cq>22.84</cq>
</data>
</react>
<react id='D4'>
<sample id='LAN5_amplified'/>
<data>
<tar id='TUCR183'/>
</data>
</react>
<react id='A3'>
<sample id='GI-ME-N_not amplified'/>
<data>
<tar id='TUCR183'/>
<cq>25.13</cq>
</data>
</react>
<react id='A4'>
<sample id='GI-ME-N_not amplified'/>
<data>
<tar id='TUCR183'/>
</data>
</react>
<react id='C3'>
<sample id='GI-ME-N_amplified'/>
<data>
<tar id='TUCR183'/>
<cq>25.45</cq>
</data>
</react>
<react id='C4'>
<sample id='GI-ME-N_amplified'/>
<data>
<tar id='TUCR183'/>
<cq>25.65</cq>
</data>
</react>
<react id='B5'>
<sample id='LAN5_not amplified'/>
<data>
<tar id='TUCR184'/>
<cq>25.59</cq>
</data>
</react>
<react id='B6'>
<sample id='LAN5_not amplified'/>
<data>
<tar id='TUCR184'/>
<cq>26.23</cq>
</data>
</react>
<react id='D5'>
<sample id='LAN5_amplified'/>
<data>
<tar id='TUCR184'/>
<cq>23.65</cq>
</data>
</react>
<react id='D6'>
<sample id='LAN5_amplified'/>
<data>
<tar id='TUCR184'/>
<cq>23.73</cq>
</data>
</react>
<react id='A5'>
<sample id='GI-ME-N_not amplified'/>
<data>
<tar id='TUCR184'/>
<cq>25.89</cq>
</data>
</react>
<react id='A6'>
<sample id='GI-ME-N_not amplified'/>
<data>
<tar id='TUCR184'/>
</data>
</react>
<react id='C5'>
<sample id='GI-ME-N_amplified'/>
<data>
<tar id='TUCR184'/>
<cq>23.77</cq>
</data>
</react>
<react id='C6'>
<sample id='GI-ME-N_amplified'/>
<data>
<tar id='TUCR184'/>
<cq>23.83</cq>
</data>
</react>
<react id='B7'>
<sample id='LAN5_not amplified'/>
<data>
<tar id='TUCR185'/>
<cq>24.15</cq>
</data>
</react>
<react id='B8'>
<sample id='LAN5_not amplified'/>
<data>
<tar id='TUCR185'/>
<cq>24.23</cq>
</data>
</react>
<react id='D7'>
<sample id='LAN5_amplified'/>
<data>
<tar id='TUCR185'/>
<cq>21.8</cq>
</data>
</react>
<react id='D8'>
<sample id='LAN5_amplified'/>
<data>
<tar id='TUCR185'/>
<cq>21.96</cq>
</data>
</react>
<react id='A7'>
<sample id='GI-ME-N_not amplified'/>
<data>
<tar id='TUCR185'/>
<cq>21.48</cq>
</data>
</react>
<react id='A8'>
<sample id='GI-ME-N_not amplified'/>
<data>
<tar id='TUCR185'/>
<cq>23.5</cq>
</data>
</react>
<react id='C7'>
<sample id='GI-ME-N_amplified'/>
<data>
<tar id='TUCR185'/>
<cq>20.32</cq>
</data>
</react>
<react id='C8'>
<sample id='GI-ME-N_amplified'/>
<data>
<tar id='TUCR185'/>
<cq>20.36</cq>
</data>
</react>
<react id='B9'>
<sample id='LAN5_not amplified'/>
<data>
<tar id='TUCR186'/>
<cq>20.9</cq>
</data>
</react>
<react id='B10'>
<sample id='LAN5_not amplified'/>
<data>
<tar id='TUCR186'/>
<cq>20.96</cq>
</data>
</react>
<react id='D9'>
<sample id='LAN5_amplified'/>
<data>
<tar id='TUCR186'/>
<cq>18.5</cq>
</data>
</react>
<react id='D10'>
<sample id='LAN5_amplified'/>
<data>
<tar id='TUCR186'/>
<cq>18.52</cq>
</data>
</react>
<react id='A9'>
<sample id='GI-ME-N_not amplified'/>
<data>
<tar id='TUCR186'/>
<cq>20.84</cq>
</data>
</react>
<react id='A10'>
<sample id='GI-ME-N_not amplified'/>
<data>
<tar id='TUCR186'/>
<cq>21.06</cq>
</data>
</react>
<react id='C9'>
<sample id='GI-ME-N_amplified'/>
<data>
<tar id='TUCR186'/>
<cq>18.44</cq>
</data>
</react>
<react id='C10'>
<sample id='GI-ME-N_amplified'/>
<data>
<tar id='TUCR186'/>
<cq>18.46</cq>
</data>
</react>
<react id='B11'>
<sample id='LAN5_not amplified'/>
<data>
<tar id='TUCR187'/>
<cq>27.01</cq>
</data>
</react>
<react id='B12'>
<sample id='LAN5_not amplified'/>
<data>
<tar id='TUCR187'/>
<cq>27.05</cq>
</data>
</react>
<react id='D11'>
<sample id='LAN5_amplified'/>
<data>
<tar id='TUCR187'/>
<cq>24.86</cq>
</data>
</react>
<react id='D12'>
<sample id='LAN5_amplified'/>
<data>
<tar id='TUCR187'/>
<cq>25.02</cq>
</data>
</react>
<react id='A11'>
<sample id='GI-ME-N_not amplified'/>
<data>
<tar id='TUCR187'/>
<cq>40</cq>
</data>
</react>
<react id='H1'>
<sample id='LAN5_not amplified'/>
<data>
<tar id='TUCR188'/>
<cq>21.88</cq>
</data>
</react>
<react id='H2'>
<sample id='LAN5_not amplified'/>
<data>
<tar id='TUCR188'/>
<cq>22.12</cq>
</data>
</react>
<react id='F1'>
<sample id='LAN5_amplified'/>
<data>
<tar id='TUCR188'/>
<cq>19.77</cq>
</data>
</react>
<react id='F2'>
<sample id='LAN5_amplified'/>
<data>
<tar id='TUCR188'/>
</data>
</react>
<react id='A12'>
<sample id='GI-ME-N_not amplified'/>
<data>
<tar id='TUCR188'/>
<cq>26.8</cq>
</data>
</react>
<react id='C11'>
<sample id='GI-ME-N_not amplified'/>
<data>
<tar id='TUCR188'/>
<cq>27.3</cq>
</data>
</react>
<react id='C12'>
<sample id='GI-ME-N_not amplified'/>
<data>
<tar id='TUCR188'/>
<cq>40</cq>
</data>
</react>
<react id='E1'>
<sample id='GI-ME-N_amplified'/>
<data>
<tar id='TUCR188'/>
<cq>24.57</cq>
</data>
</react>
<react id='E2'>
<sample id='GI-ME-N_amplified'/>
<data>
<tar id='TUCR188'/>
</data>
</react>
<react id='H3'>
<sample id='LAN5_not amplified'/>
<data>
<tar id='TUCR189'/>
<cq>28.9</cq>
</data>
</react>
<react id='H4'>
<sample id='LAN5_not amplified'/>
<data>
<tar id='TUCR189'/>
<cq>29.08</cq>
</data>
</react>
<react id='F3'>
<sample id='LAN5_amplified'/>
<data>
<tar id='TUCR189'/>
<cq>29.15</cq>
</data>
</react>
<react id='F4'>
<sample id='LAN5_amplified'/>
<data>
<tar id='TUCR189'/>
</data>
</react>
<react id='G1'>
<sample id='GI-ME-N_not amplified'/>
<data>
<tar id='TUCR189'/>
<cq>21.8</cq>
</data>
</react>
<react id='G2'>
<sample id='GI-ME-N_not amplified'/>
<data>
<tar id='TUCR189'/>
<cq>22</cq>
</data>
</react>
<react id='E3'>
<sample id='GI-ME-N_amplified'/>
<data>
<tar id='TUCR189'/>
<cq>19.78</cq>
</data>
</react>
<react id='E4'>
<sample id='GI-ME-N_amplified'/>
<data>
<tar id='TUCR189'/>
<cq>19.78</cq>
</data>
</react>
<react id='G3'>
<sample id='GI-ME-N_amplified'/>
<data>
<tar id='TUCR189'/>
<cq>40</cq>
</data>
</react>
<react id='F5'>
<sample id='LAN5_not amplified'/>
<data>
<tar id='TUCR190'/>
<cq>31.88</cq>
</data>
</react>
<react id='F6'>
<sample id='LAN5_not amplified'/>
<data>
<tar id='TUCR190'/>
<cq>32.16</cq>
</data>
</react>
<react id='H5'>
<sample id='LAN5_amplified'/>
<data>
<tar id='TUCR190'/>
<cq>32.58</cq>
</data>
</react>
<react id='H6'>
<sample id='LAN5_amplified'/>
<data>
<tar id='TUCR190'/>
<cq>33.36</cq>
</data>
</react>
<react id='G4'>
<sample id='GI-ME-N_not amplified'/>
<data>
<tar id='TUCR190'/>
<cq>27.85</cq>
</data>
</react>
<react id='E5'>
<sample id='GI-ME-N_not amplified'/>
<data>
<tar id='TUCR190'/>
<cq>29.33</cq>
</data>
</react>
<react id='E6'>
<sample id='GI-ME-N_amplified'/>
<data>
<tar id='TUCR190'/>
<cq>25.67</cq>
</data>
</react>
<react id='G5'>
<sample id='GI-ME-N_amplified'/>
<data>
<tar id='TUCR190'/>
<cq>26.91</cq>
</data>
</react>
<react id='G6'>
<sample id='GI-ME-N_amplified'/>
<data>
<tar id='TUCR190'/>
<cq>40</cq>
</data>
</react>
<react id='F7'>
<sample id='LAN5_not amplified'/>
<data>
<tar id='TUCR191'/>
<cq>40</cq>
</data>
</react>
<react id='F8'>
<sample id='LAN5_not amplified'/>
<data>
<tar id='TUCR191'/>
</data>
</react>
<react id='H7'>
<sample id='LAN5_amplified'/>
<data>
<tar id='TUCR191'/>
<cq>31.91</cq>
</data>
</react>
<react id='H8'>
<sample id='LAN5_amplified'/>
<data>
<tar id='TUCR191'/>
<cq>32.03</cq>
</data>
</react>
<react id='E7'>
<sample id='GI-ME-N_not amplified'/>
<data>
<tar id='TUCR191'/>
<cq>40</cq>
</data>
</react>
<react id='E8'>
<sample id='GI-ME-N_not amplified'/>
<data>
<tar id='TUCR191'/>
<cq>40</cq>
</data>
</react>
<react id='G7'>
<sample id='GI-ME-N_amplified'/>
<data>
<tar id='TUCR191'/>
<cq>31.18</cq>
</data>
</react>
<react id='G8'>
<sample id='GI-ME-N_amplified'/>
<data>
<tar id='TUCR191'/>
<cq>33.7</cq>
</data>
</react>
<react id='F9'>
<sample id='LAN5_not amplified'/>
<data>
<tar id='TUCR192'/>
<cq>20.95</cq>
</data>
</react>
<react id='F10'>
<sample id='LAN5_not amplified'/>
<data>
<tar id='TUCR192'/>
<cq>22.37</cq>
</data>
</react>
<react id='H9'>
<sample id='LAN5_amplified'/>
<data>
<tar id='TUCR192'/>
<cq>19.73</cq>
</data>
</react>
<react id='H10'>
<sample id='LAN5_amplified'/>
<data>
<tar id='TUCR192'/>
<cq>19.87</cq>
</data>
</react>
<react id='E9'>
<sample id='GI-ME-N_not amplified'/>
<data>
<tar id='TUCR192'/>
<cq>40</cq>
</data>
</react>
<react id='E10'>
<sample id='GI-ME-N_not amplified'/>
<data>
<tar id='TUCR192'/>
<cq>40</cq>
</data>
</react>
<react id='G9'>
<sample id='GI-ME-N_amplified'/>
<data>
<tar id='TUCR192'/>
<cq>35.35</cq>
</data>
</react>
<react id='G10'>
<sample id='GI-ME-N_amplified'/>
<data>
<tar id='TUCR192'/>
</data>
</react>
<react id='F11'>
<sample id='LAN5_not amplified'/>
<data>
<tar id='TUCR193'/>
<cq>40</cq>
</data>
</react>
<react id='F12'>
<sample id='LAN5_not amplified'/>
<data>
<tar id='TUCR193'/>
</data>
</react>
<react id='H11'>
<sample id='LAN5_amplified'/>
<data>
<tar id='TUCR193'/>
<cq>40</cq>
</data>
</react>
<react id='H12'>
<sample id='LAN5_amplified'/>
<data>
<tar id='TUCR193'/>
</data>
</react>
<react id='E11'>
<sample id='GI-ME-N_not amplified'/>
<data>
<tar id='TUCR193'/>
<cq>22.18</cq>
</data>
</react>
<react id='E12'>
<sample id='GI-ME-N_not amplified'/>
<data>
<tar id='TUCR193'/>
<cq>22.4</cq>
</data>
</react>
<react id='G11'>
<sample id='GI-ME-N_amplified'/>
<data>
<tar id='TUCR193'/>
<cq>20.06</cq>
</data>
</react>
<react id='G12'>
<sample id='GI-ME-N_amplified'/>
<data>
<tar id='TUCR193'/>
<cq>20.1</cq>
</data>
</react>
</run>
<run id='run017'>
<instrument>RealPlex4 system (Eppendorf, Hamburg, Germany</instrument>
<dataCollectionSoftware>
<name>RealPlex</name>
<version>2.0</version>
</dataCollectionSoftware>
<backgroundDeterminationMethod>Noiseband</backgroundDeterminationMethod>
<cqDetectionMethod>automated threshold and baseline settings</cqDetectionMethod>
<pcrFormat>free format</pcrFormat>
<react id='B1'>
<sample id='LAN5_not amplified'/>
<data>
<tar id='TUCR194'/>
<cq>27</cq>
</data>
</react>
<react id='B2'>
<sample id='LAN5_not amplified'/>
<data>
<tar id='TUCR194'/>
<cq>27.36</cq>
</data>
</react>
<react id='D1'>
<sample id='LAN5_amplified'/>
<data>
<tar id='TUCR194'/>
<cq>23.17</cq>
</data>
</react>
<react id='D2'>
<sample id='LAN5_amplified'/>
<data>
<tar id='TUCR194'/>
</data>
</react>
<react id='A1'>
<sample id='GI-ME-N_not amplified'/>
<data>
<tar id='TUCR194'/>
<cq>30.76</cq>
</data>
</react>
<react id='A2'>
<sample id='GI-ME-N_not amplified'/>
<data>
<tar id='TUCR194'/>
<cq>32.12</cq>
</data>
</react>
<react id='C1'>
<sample id='GI-ME-N_amplified'/>
<data>
<tar id='TUCR194'/>
<cq>27.68</cq>
</data>
</react>
<react id='C2'>
<sample id='GI-ME-N_amplified'/>
<data>
<tar id='TUCR194'/>
<cq>27.88</cq>
</data>
</react>
<react id='B3'>
<sample id='LAN5_not amplified'/>
<data>
<tar id='TUCR195'/>
<cq>40</cq>
</data>
</react>
<react id='B4'>
<sample id='LAN5_not amplified'/>
<data>
<tar id='TUCR195'/>
</data>
</react>
<react id='D3'>
<sample id='LAN5_amplified'/>
<data>
<tar id='TUCR195'/>
<cq>30.66</cq>
</data>
</react>
<react id='D4'>
<sample id='LAN5_amplified'/>
<data>
<tar id='TUCR195'/>
<cq>33.32</cq>
</data>
</react>
<react id='A3'>
<sample id='GI-ME-N_not amplified'/>
<data>
<tar id='TUCR195'/>
<cq>26.97</cq>
</data>
</react>
<react id='A4'>
<sample id='GI-ME-N_not amplified'/>
<data>
<tar id='TUCR195'/>
<cq>27.15</cq>
</data>
</react>
<react id='C3'>
<sample id='GI-ME-N_amplified'/>
<data>
<tar id='TUCR195'/>
<cq>24.86</cq>
</data>
</react>
<react id='C4'>
<sample id='GI-ME-N_amplified'/>
<data>
<tar id='TUCR195'/>
<cq>24.98</cq>
</data>
</react>
<react id='B5'>
<sample id='LAN5_not amplified'/>
<data>
<tar id='TUCR196'/>
<cq>40</cq>
</data>
</react>
<react id='B6'>
<sample id='LAN5_not amplified'/>
<data>
<tar id='TUCR196'/>
</data>
</react>
<react id='D5'>
<sample id='LAN5_amplified'/>
<data>
<tar id='TUCR196'/>
<cq>31.17</cq>
</data>
</react>
<react id='D6'>
<sample id='LAN5_amplified'/>
<data>
<tar id='TUCR196'/>
</data>
</react>
<react id='A5'>
<sample id='GI-ME-N_not amplified'/>
<data>
<tar id='TUCR196'/>
<cq>29.81</cq>
</data>
</react>
<react id='A6'>
<sample id='GI-ME-N_not amplified'/>
<data>
<tar id='TUCR196'/>
<cq>30.55</cq>
</data>
</react>
<react id='C5'>
<sample id='GI-ME-N_amplified'/>
<data>
<tar id='TUCR196'/>
<cq>29.11</cq>
</data>
</react>
<react id='C6'>
<sample id='GI-ME-N_amplified'/>
<data>
<tar id='TUCR196'/>
<cq>29.67</cq>
</data>
</react>
<react id='B7'>
<sample id='LAN5_not amplified'/>
<data>
<tar id='TUCR197'/>
<cq>40</cq>
</data>
</react>
<react id='B8'>
<sample id='LAN5_not amplified'/>
<data>
<tar id='TUCR197'/>
</data>
</react>
<react id='D7'>
<sample id='LAN5_amplified'/>
<data>
<tar id='TUCR197'/>
<cq>32.84</cq>
</data>
</react>
<react id='D8'>
<sample id='LAN5_amplified'/>
<data>
<tar id='TUCR197'/>
</data>
</react>
<react id='A7'>
<sample id='GI-ME-N_not amplified'/>
<data>
<tar id='TUCR197'/>
<cq>40</cq>
</data>
</react>
<react id='A8'>
<sample id='GI-ME-N_not amplified'/>
<data>
<tar id='TUCR197'/>
<cq>40</cq>
</data>
</react>
<react id='C7'>
<sample id='GI-ME-N_amplified'/>
<data>
<tar id='TUCR197'/>
<cq>31.76</cq>
</data>
</react>
<react id='C8'>
<sample id='GI-ME-N_amplified'/>
<data>
<tar id='TUCR197'/>
</data>
</react>
<react id='B9'>
<sample id='LAN5_not amplified'/>
<data>
<tar id='TUCR198'/>
<cq>33.14</cq>
</data>
</react>
<react id='B10'>
<sample id='LAN5_not amplified'/>
<data>
<tar id='TUCR198'/>
<cq>34.3</cq>
</data>
</react>
<react id='D9'>
<sample id='LAN5_amplified'/>
<data>
<tar id='TUCR198'/>
<cq>34.75</cq>
</data>
</react>
<react id='D10'>
<sample id='LAN5_amplified'/>
<data>
<tar id='TUCR198'/>
</data>
</react>
<react id='A9'>
<sample id='GI-ME-N_not amplified'/>
<data>
<tar id='TUCR198'/>
<cq>40</cq>
</data>
</react>
<react id='A10'>
<sample id='GI-ME-N_not amplified'/>
<data>
<tar id='TUCR198'/>
<cq>40</cq>
</data>
</react>
<react id='C9'>
<sample id='GI-ME-N_amplified'/>
<data>
<tar id='TUCR198'/>
<cq>31.93</cq>
</data>
</react>
<react id='C10'>
<sample id='GI-ME-N_amplified'/>
<data>
<tar id='TUCR198'/>
<cq>33.19</cq>
</data>
</react>
<react id='B11'>
<sample id='LAN5_not amplified'/>
<data>
<tar id='TUCR199'/>
<cq>40</cq>
</data>
</react>
<react id='B12'>
<sample id='LAN5_not amplified'/>
<data>
<tar id='TUCR199'/>
</data>
</react>
<react id='D11'>
<sample id='LAN5_amplified'/>
<data>
<tar id='TUCR199'/>
<cq>40</cq>
</data>
</react>
<react id='D12'>
<sample id='LAN5_amplified'/>
<data>
<tar id='TUCR199'/>
</data>
</react>
<react id='A11'>
<sample id='GI-ME-N_not amplified'/>
<data>
<tar id='TUCR199'/>
<cq>31.46</cq>
</data>
</react>
<react id='A12'>
<sample id='GI-ME-N_not amplified'/>
<data>
<tar id='TUCR199'/>
<cq>32.96</cq>
</data>
</react>
<react id='C11'>
<sample id='GI-ME-N_amplified'/>
<data>
<tar id='TUCR199'/>
<cq>29.12</cq>
</data>
</react>
<react id='C12'>
<sample id='GI-ME-N_amplified'/>
<data>
<tar id='TUCR199'/>
<cq>29.44</cq>
</data>
</react>
<react id='H1'>
<sample id='LAN5_not amplified'/>
<data>
<tar id='TUCR200'/>
<cq>40</cq>
</data>
</react>
<react id='H2'>
<sample id='LAN5_not amplified'/>
<data>
<tar id='TUCR200'/>
</data>
</react>
<react id='F1'>
<sample id='LAN5_amplified'/>
<data>
<tar id='TUCR200'/>
<cq>40</cq>
</data>
</react>
<react id='F2'>
<sample id='LAN5_amplified'/>
<data>
<tar id='TUCR200'/>
</data>
</react>
<react id='E1'>
<sample id='GI-ME-N_not amplified'/>
<data>
<tar id='TUCR200'/>
<cq>40</cq>
</data>
</react>
<react id='E2'>
<sample id='GI-ME-N_not amplified'/>
<data>
<tar id='TUCR200'/>
<cq>40</cq>
</data>
</react>
<react id='G1'>
<sample id='GI-ME-N_amplified'/>
<data>
<tar id='TUCR200'/>
<cq>30.37</cq>
</data>
</react>
<react id='G2'>
<sample id='GI-ME-N_amplified'/>
<data>
<tar id='TUCR200'/>
</data>
</react>
<react id='H3'>
<sample id='LAN5_not amplified'/>
<data>
<tar id='TUCR201'/>
<cq>28.66</cq>
</data>
</react>
<react id='H4'>
<sample id='LAN5_not amplified'/>
<data>
<tar id='TUCR201'/>
</data>
</react>
<react id='F3'>
<sample id='LAN5_amplified'/>
<data>
<tar id='TUCR201'/>
<cq>19.99</cq>
</data>
</react>
<react id='F4'>
<sample id='LAN5_amplified'/>
<data>
<tar id='TUCR201'/>
<cq>20.01</cq>
</data>
</react>
<react id='E3'>
<sample id='GI-ME-N_not amplified'/>
<data>
<tar id='TUCR201'/>
<cq>40</cq>
</data>
</react>
<react id='E4'>
<sample id='GI-ME-N_not amplified'/>
<data>
<tar id='TUCR201'/>
<cq>40</cq>
</data>
</react>
<react id='G3'>
<sample id='GI-ME-N_amplified'/>
<data>
<tar id='TUCR201'/>
<cq>40</cq>
</data>
</react>
<react id='G4'>
<sample id='GI-ME-N_amplified'/>
<data>
<tar id='TUCR201'/>
<cq>40</cq>
</data>
</react>
<react id='F5'>
<sample id='LAN5_not amplified'/>
<data>
<tar id='TUCR202'/>
<cq>22.98</cq>
</data>
</react>
<react id='F6'>
<sample id='LAN5_not amplified'/>
<data>
<tar id='TUCR202'/>
<cq>23.04</cq>
</data>
</react>
<react id='H5'>
<sample id='LAN5_amplified'/>
<data>
<tar id='TUCR202'/>
<cq>21.2</cq>
</data>
</react>
<react id='H6'>
<sample id='LAN5_amplified'/>
<data>
<tar id='TUCR202'/>
<cq>21.24</cq>
</data>
</react>
<react id='E5'>
<sample id='GI-ME-N_not amplified'/>
<data>
<tar id='TUCR202'/>
<cq>27.69</cq>
</data>
</react>
<react id='E6'>
<sample id='GI-ME-N_not amplified'/>
<data>
<tar id='TUCR202'/>
<cq>27.71</cq>
</data>
</react>
<react id='G5'>
<sample id='GI-ME-N_amplified'/>
<data>
<tar id='TUCR202'/>
<cq>25.77</cq>
</data>
</react>
<react id='G6'>
<sample id='GI-ME-N_amplified'/>
<data>
<tar id='TUCR202'/>
<cq>25.81</cq>
</data>
</react>
<react id='F7'>
<sample id='LAN5_not amplified'/>
<data>
<tar id='TUCR203'/>
<cq>40</cq>
</data>
</react>
<react id='F8'>
<sample id='LAN5_not amplified'/>
<data>
<tar id='TUCR203'/>
</data>
</react>
<react id='H7'>
<sample id='LAN5_amplified'/>
<data>
<tar id='TUCR203'/>
<cq>40</cq>
</data>
</react>
<react id='H8'>
<sample id='LAN5_amplified'/>
<data>
<tar id='TUCR203'/>
</data>
</react>
<react id='E7'>
<sample id='GI-ME-N_not amplified'/>
<data>
<tar id='TUCR203'/>
<cq>22.91</cq>
</data>
</react>
<react id='E8'>
<sample id='GI-ME-N_not amplified'/>
<data>
<tar id='TUCR203'/>
<cq>23.43</cq>
</data>
</react>
<react id='G7'>
<sample id='GI-ME-N_amplified'/>
<data>
<tar id='TUCR203'/>
<cq>21.23</cq>
</data>
</react>
<react id='G8'>
<sample id='GI-ME-N_amplified'/>
<data>
<tar id='TUCR203'/>
<cq>21.41</cq>
</data>
</react>
<react id='F9'>
<sample id='LAN5_not amplified'/>
<data>
<tar id='TUCR204'/>
<cq>40</cq>
</data>
</react>
<react id='F10'>
<sample id='LAN5_not amplified'/>
<data>
<tar id='TUCR204'/>
</data>
</react>
<react id='H9'>
<sample id='LAN5_amplified'/>
<data>
<tar id='TUCR204'/>
<cq>32.1</cq>
</data>
</react>
<react id='H10'>
<sample id='LAN5_amplified'/>
<data>
<tar id='TUCR204'/>
</data>
</react>
<react id='E9'>
<sample id='GI-ME-N_not amplified'/>
<data>
<tar id='TUCR204'/>
<cq>40</cq>
</data>
</react>
<react id='E10'>
<sample id='GI-ME-N_not amplified'/>
<data>
<tar id='TUCR204'/>
<cq>40</cq>
</data>
</react>
<react id='G9'>
<sample id='GI-ME-N_amplified'/>
<data>
<tar id='TUCR204'/>
<cq>40</cq>
</data>
</react>
<react id='G10'>
<sample id='GI-ME-N_amplified'/>
<data>
<tar id='TUCR204'/>
<cq>40</cq>
</data>
</react>
<react id='F11'>
<sample id='LAN5_not amplified'/>
<data>
<tar id='TUCR205'/>
<cq>40</cq>
</data>
</react>
<react id='F12'>
<sample id='LAN5_not amplified'/>
<data>
<tar id='TUCR205'/>
</data>
</react>
<react id='H11'>
<sample id='LAN5_amplified'/>
<data>
<tar id='TUCR205'/>
<cq>31.97</cq>
</data>
</react>
<react id='H12'>
<sample id='LAN5_amplified'/>
<data>
<tar id='TUCR205'/>
</data>
</react>
<react id='E11'>
<sample id='GI-ME-N_not amplified'/>
<data>
<tar id='TUCR205'/>
<cq>40</cq>
</data>
</react>
<react id='E12'>
<sample id='GI-ME-N_not amplified'/>
<data>
<tar id='TUCR205'/>
<cq>40</cq>
</data>
</react>
<react id='G11'>
<sample id='GI-ME-N_amplified'/>
<data>
<tar id='TUCR205'/>
<cq>32.87</cq>
</data>
</react>
<react id='G12'>
<sample id='GI-ME-N_amplified'/>
<data>
<tar id='TUCR205'/>
</data>
</react>
</run>
<run id='run018'>
<instrument>RealPlex4 system (Eppendorf, Hamburg, Germany</instrument>
<dataCollectionSoftware>
<name>RealPlex</name>
<version>2.0</version>
</dataCollectionSoftware>
<backgroundDeterminationMethod>Noiseband</backgroundDeterminationMethod>
<cqDetectionMethod>automated threshold and baseline settings</cqDetectionMethod>
<pcrFormat>free format</pcrFormat>
<react id='B1'>
<sample id='LAN5_not amplified'/>
<data>
<tar id='TUCR206'/>
<cq>40</cq>
</data>
</react>
<react id='B2'>
<sample id='LAN5_not amplified'/>
<data>
<tar id='TUCR206'/>
</data>
</react>
<react id='D1'>
<sample id='LAN5_amplified'/>
<data>
<tar id='TUCR206'/>
<cq>32.32</cq>
</data>
</react>
<react id='D2'>
<sample id='LAN5_amplified'/>
<data>
<tar id='TUCR206'/>
</data>
</react>
<react id='A1'>
<sample id='GI-ME-N_not amplified'/>
<data>
<tar id='TUCR206'/>
<cq>40</cq>
</data>
</react>
<react id='A2'>
<sample id='GI-ME-N_not amplified'/>
<data>
<tar id='TUCR206'/>
<cq>40</cq>
</data>
</react>
<react id='C1'>
<sample id='GI-ME-N_amplified'/>
<data>
<tar id='TUCR206'/>
<cq>33.77</cq>
</data>
</react>
<react id='C2'>
<sample id='GI-ME-N_amplified'/>
<data>
<tar id='TUCR206'/>
</data>
</react>
<react id='B3'>
<sample id='LAN5_not amplified'/>
<data>
<tar id='TUCR207'/>
<cq>23.65</cq>
</data>
</react>
<react id='B4'>
<sample id='LAN5_not amplified'/>
<data>
<tar id='TUCR207'/>
<cq>23.79</cq>
</data>
</react>
<react id='D3'>
<sample id='LAN5_amplified'/>
<data>
<tar id='TUCR207'/>
<cq>21.84</cq>
</data>
</react>
<react id='D4'>
<sample id='LAN5_amplified'/>
<data>
<tar id='TUCR207'/>
</data>
</react>
<react id='A3'>
<sample id='GI-ME-N_not amplified'/>
<data>
<tar id='TUCR207'/>
<cq>32.39</cq>
</data>
</react>
<react id='A4'>
<sample id='GI-ME-N_not amplified'/>
<data>
<tar id='TUCR207'/>
<cq>34.65</cq>
</data>
</react>
<react id='C3'>
<sample id='GI-ME-N_amplified'/>
<data>
<tar id='TUCR207'/>
<cq>29.88</cq>
</data>
</react>
<react id='C4'>
<sample id='GI-ME-N_amplified'/>
<data>
<tar id='TUCR207'/>
<cq>31.78</cq>
</data>
</react>
<react id='B5'>
<sample id='LAN5_not amplified'/>
<data>
<tar id='TUCR208'/>
<cq>23.18</cq>
</data>
</react>
<react id='B6'>
<sample id='LAN5_not amplified'/>
<data>
<tar id='TUCR208'/>
<cq>23.44</cq>
</data>
</react>
<react id='D5'>
<sample id='LAN5_amplified'/>
<data>
<tar id='TUCR208'/>
<cq>21.06</cq>
</data>
</react>
<react id='D6'>
<sample id='LAN5_amplified'/>
<data>
<tar id='TUCR208'/>
<cq>21.12</cq>
</data>
</react>
<react id='A5'>
<sample id='GI-ME-N_not amplified'/>
<data>
<tar id='TUCR208'/>
<cq>23.42</cq>
</data>
</react>
<react id='A6'>
<sample id='GI-ME-N_not amplified'/>
<data>
<tar id='TUCR208'/>
<cq>23.6</cq>
</data>
</react>
<react id='C5'>
<sample id='GI-ME-N_amplified'/>
<data>
<tar id='TUCR208'/>
<cq>21.63</cq>
</data>
</react>
<react id='C6'>
<sample id='GI-ME-N_amplified'/>
<data>
<tar id='TUCR208'/>
<cq>21.65</cq>
</data>
</react>
<react id='B7'>
<sample id='LAN5_not amplified'/>
<data>
<tar id='TUCR209'/>
<cq>31.26</cq>
</data>
</react>
<react id='B8'>
<sample id='LAN5_not amplified'/>
<data>
<tar id='TUCR209'/>
<cq>34.06</cq>
</data>
</react>
<react id='D7'>
<sample id='LAN5_amplified'/>
<data>
<tar id='TUCR209'/>
<cq>23.88</cq>
</data>
</react>
<react id='D8'>
<sample id='LAN5_amplified'/>
<data>
<tar id='TUCR209'/>
<cq>23.96</cq>
</data>
</react>
<react id='A7'>
<sample id='GI-ME-N_not amplified'/>
<data>
<tar id='TUCR209'/>
<cq>22.91</cq>
</data>
</react>
<react id='A8'>
<sample id='GI-ME-N_not amplified'/>
<data>
<tar id='TUCR209'/>
<cq>23.25</cq>
</data>
</react>
<react id='C7'>
<sample id='GI-ME-N_amplified'/>
<data>
<tar id='TUCR209'/>
<cq>20.99</cq>
</data>
</react>
<react id='C8'>
<sample id='GI-ME-N_amplified'/>
<data>
<tar id='TUCR209'/>
<cq>21.05</cq>
</data>
</react>
<react id='B9'>
<sample id='LAN5_not amplified'/>
<data>
<tar id='TUCR210'/>
<cq>31.33</cq>
</data>
</react>
<react id='B10'>
<sample id='LAN5_not amplified'/>
<data>
<tar id='TUCR210'/>
<cq>33.21</cq>
</data>
</react>
<react id='D9'>
<sample id='LAN5_amplified'/>
<data>
<tar id='TUCR210'/>
<cq>30.01</cq>
</data>
</react>
<react id='D10'>
<sample id='LAN5_amplified'/>
<data>
<tar id='TUCR210'/>
<cq>30.41</cq>
</data>
</react>
<react id='A9'>
<sample id='GI-ME-N_not amplified'/>
<data>
<tar id='TUCR210'/>
<cq>29.92</cq>
</data>
</react>
<react id='A10'>
<sample id='GI-ME-N_not amplified'/>
<data>
<tar id='TUCR210'/>
<cq>31.78</cq>
</data>
</react>
<react id='C9'>
<sample id='GI-ME-N_amplified'/>
<data>
<tar id='TUCR210'/>
<cq>22.15</cq>
</data>
</react>
<react id='C10'>
<sample id='GI-ME-N_amplified'/>
<data>
<tar id='TUCR210'/>
</data>
</react>
<react id='B11'>
<sample id='LAN5_not amplified'/>
<data>
<tar id='TUCR211'/>
<cq>40</cq>
</data>
</react>
<react id='B12'>
<sample id='LAN5_not amplified'/>
<data>
<tar id='TUCR211'/>
</data>
</react>
<react id='D11'>
<sample id='LAN5_amplified'/>
<data>
<tar id='TUCR211'/>
<cq>40</cq>
</data>
</react>
<react id='D12'>
<sample id='LAN5_amplified'/>
<data>
<tar id='TUCR211'/>
</data>
</react>
<react id='A11'>
<sample id='GI-ME-N_not amplified'/>
<data>
<tar id='TUCR211'/>
<cq>29.5</cq>
</data>
</react>
<react id='A12'>
<sample id='GI-ME-N_not amplified'/>
<data>
<tar id='TUCR211'/>
<cq>30.74</cq>
</data>
</react>
<react id='C11'>
<sample id='GI-ME-N_amplified'/>
<data>
<tar id='TUCR211'/>
<cq>26.74</cq>
</data>
</react>
<react id='C12'>
<sample id='GI-ME-N_amplified'/>
<data>
<tar id='TUCR211'/>
<cq>26.98</cq>
</data>
</react>
<react id='H1'>
<sample id='LAN5_not amplified'/>
<data>
<tar id='TUCR212'/>
<cq>40</cq>
</data>
</react>
<react id='H2'>
<sample id='LAN5_not amplified'/>
<data>
<tar id='TUCR212'/>
</data>
</react>
<react id='F1'>
<sample id='LAN5_amplified'/>
<data>
<tar id='TUCR212'/>
<cq>32.71</cq>
</data>
</react>
<react id='F2'>
<sample id='LAN5_amplified'/>
<data>
<tar id='TUCR212'/>
</data>
</react>
<react id='E1'>
<sample id='GI-ME-N_not amplified'/>
<data>
<tar id='TUCR212'/>
<cq>31.17</cq>
</data>
</react>
<react id='E2'>
<sample id='GI-ME-N_not amplified'/>
<data>
<tar id='TUCR212'/>
<cq>31.97</cq>
</data>
</react>
<react id='G1'>
<sample id='GI-ME-N_amplified'/>
<data>
<tar id='TUCR212'/>
<cq>30.9</cq>
</data>
</react>
<react id='G2'>
<sample id='GI-ME-N_amplified'/>
<data>
<tar id='TUCR212'/>
<cq>32.68</cq>
</data>
</react>
<react id='H3'>
<sample id='LAN5_not amplified'/>
<data>
<tar id='TUCR213'/>
<cq>40</cq>
</data>
</react>
<react id='H4'>
<sample id='LAN5_not amplified'/>
<data>
<tar id='TUCR213'/>
</data>
</react>
<react id='F3'>
<sample id='LAN5_amplified'/>
<data>
<tar id='TUCR213'/>
<cq>33.73</cq>
</data>
</react>
<react id='F4'>
<sample id='LAN5_amplified'/>
<data>
<tar id='TUCR213'/>
</data>
</react>
<react id='E3'>
<sample id='GI-ME-N_not amplified'/>
<data>
<tar id='TUCR213'/>
<cq>40</cq>
</data>
</react>
<react id='E4'>
<sample id='GI-ME-N_not amplified'/>
<data>
<tar id='TUCR213'/>
<cq>40</cq>
</data>
</react>
<react id='G3'>
<sample id='GI-ME-N_amplified'/>
<data>
<tar id='TUCR213'/>
<cq>29.15</cq>
</data>
</react>
<react id='G4'>
<sample id='GI-ME-N_amplified'/>
<data>
<tar id='TUCR213'/>
</data>
</react>
<react id='F5'>
<sample id='LAN5_not amplified'/>
<data>
<tar id='TUCR214'/>
<cq>40</cq>
</data>
</react>
<react id='F6'>
<sample id='LAN5_not amplified'/>
<data>
<tar id='TUCR214'/>
</data>
</react>
<react id='H5'>
<sample id='LAN5_amplified'/>
<data>
<tar id='TUCR214'/>
<cq>40</cq>
</data>
</react>
<react id='H6'>
<sample id='LAN5_amplified'/>
<data>
<tar id='TUCR214'/>
</data>
</react>
<react id='E5'>
<sample id='GI-ME-N_not amplified'/>
<data>
<tar id='TUCR214'/>
<cq>40</cq>
</data>
</react>
<react id='E6'>
<sample id='GI-ME-N_not amplified'/>
<data>
<tar id='TUCR214'/>
<cq>40</cq>
</data>
</react>
<react id='G5'>
<sample id='GI-ME-N_amplified'/>
<data>
<tar id='TUCR214'/>
<cq>40</cq>
</data>
</react>
<react id='G6'>
<sample id='GI-ME-N_amplified'/>
<data>
<tar id='TUCR214'/>
<cq>40</cq>
</data>
</react>
<react id='F7'>
<sample id='LAN5_not amplified'/>
<data>
<tar id='TUCR215'/>
<cq>30.98</cq>
</data>
</react>
<react id='F8'>
<sample id='LAN5_not amplified'/>
<data>
<tar id='TUCR215'/>
<cq>31.18</cq>
</data>
</react>
<react id='H7'>
<sample id='LAN5_amplified'/>
<data>
<tar id='TUCR215'/>
<cq>27.72</cq>
</data>
</react>
<react id='H8'>
<sample id='LAN5_amplified'/>
<data>
<tar id='TUCR215'/>
<cq>27.74</cq>
</data>
</react>
<react id='E7'>
<sample id='GI-ME-N_not amplified'/>
<data>
<tar id='TUCR215'/>
<cq>40</cq>
</data>
</react>
<react id='E8'>
<sample id='GI-ME-N_not amplified'/>
<data>
<tar id='TUCR215'/>
<cq>40</cq>
</data>
</react>
<react id='G7'>
<sample id='GI-ME-N_amplified'/>
<data>
<tar id='TUCR215'/>
<cq>40</cq>
</data>
</react>
<react id='G8'>
<sample id='GI-ME-N_amplified'/>
<data>
<tar id='TUCR215'/>
<cq>40</cq>
</data>
</react>
<react id='F9'>
<sample id='LAN5_not amplified'/>
<data>
<tar id='TUCR216'/>
<cq>28.74</cq>
</data>
</react>
<react id='F10'>
<sample id='LAN5_not amplified'/>
<data>
<tar id='TUCR216'/>
<cq>31.02</cq>
</data>
</react>
<react id='H9'>
<sample id='LAN5_amplified'/>
<data>
<tar id='TUCR216'/>
<cq>26.61</cq>
</data>
</react>
<react id='H10'>
<sample id='LAN5_amplified'/>
<data>
<tar id='TUCR216'/>
<cq>26.65</cq>
</data>
</react>
<react id='E9'>
<sample id='GI-ME-N_not amplified'/>
<data>
<tar id='TUCR216'/>
<cq>27.9</cq>
</data>
</react>
<react id='E10'>
<sample id='GI-ME-N_not amplified'/>
<data>
<tar id='TUCR216'/>
<cq>28.78</cq>
</data>
</react>
<react id='G9'>
<sample id='GI-ME-N_amplified'/>
<data>
<tar id='TUCR216'/>
<cq>24.54</cq>
</data>
</react>
<react id='G10'>
<sample id='GI-ME-N_amplified'/>
<data>
<tar id='TUCR216'/>
<cq>24.62</cq>
</data>
</react>
<react id='F11'>
<sample id='LAN5_not amplified'/>
<data>
<tar id='TUCR217'/>
<cq>24.72</cq>
</data>
</react>
<react id='F12'>
<sample id='LAN5_not amplified'/>
<data>
<tar id='TUCR217'/>
<cq>24.76</cq>
</data>
</react>
<react id='H11'>
<sample id='LAN5_amplified'/>
<data>
<tar id='TUCR217'/>
<cq>22.22</cq>
</data>
</react>
<react id='H12'>
<sample id='LAN5_amplified'/>
<data>
<tar id='TUCR217'/>
<cq>22.24</cq>
</data>
</react>
<react id='E11'>
<sample id='GI-ME-N_not amplified'/>
<data>
<tar id='TUCR217'/>
<cq>23.49</cq>
</data>
</react>
<react id='E12'>
<sample id='GI-ME-N_not amplified'/>
<data>
<tar id='TUCR217'/>
<cq>24.93</cq>
</data>
</react>
<react id='G11'>
<sample id='GI-ME-N_amplified'/>
<data>
<tar id='TUCR217'/>
<cq>21.64</cq>
</data>
</react>
<react id='G12'>
<sample id='GI-ME-N_amplified'/>
<data>
<tar id='TUCR217'/>
<cq>22.38</cq>
</data>
</react>
</run>
<run id='run019'>
<instrument>RealPlex4 system (Eppendorf, Hamburg, Germany</instrument>
<dataCollectionSoftware>
<name>RealPlex</name>
<version>2.0</version>
</dataCollectionSoftware>
<backgroundDeterminationMethod>Noiseband</backgroundDeterminationMethod>
<cqDetectionMethod>automated threshold and baseline settings</cqDetectionMethod>
<pcrFormat>free format</pcrFormat>
<react id='B1'>
<sample id='LAN5_not amplified'/>
<data>
<tar id='TUCR218'/>
<cq>24.76</cq>
</data>
</react>
<react id='B2'>
<sample id='LAN5_not amplified'/>
<data>
<tar id='TUCR218'/>
<cq>24.92</cq>
</data>
</react>
<react id='D1'>
<sample id='LAN5_amplified'/>
<data>
<tar id='TUCR218'/>
<cq>22.9</cq>
</data>
</react>
<react id='D2'>
<sample id='LAN5_amplified'/>
<data>
<tar id='TUCR218'/>
</data>
</react>
<react id='A1'>
<sample id='GI-ME-N_not amplified'/>
<data>
<tar id='TUCR218'/>
<cq>24.16</cq>
</data>
</react>
<react id='A2'>
<sample id='GI-ME-N_not amplified'/>
<data>
<tar id='TUCR218'/>
<cq>24.36</cq>
</data>
</react>
<react id='C1'>
<sample id='GI-ME-N_amplified'/>
<data>
<tar id='TUCR218'/>
<cq>24.16</cq>
</data>
</react>
<react id='C2'>
<sample id='GI-ME-N_amplified'/>
<data>
<tar id='TUCR218'/>
<cq>24.2</cq>
</data>
</react>
<react id='B3'>
<sample id='LAN5_not amplified'/>
<data>
<tar id='TUCR219'/>
<cq>27.74</cq>
</data>
</react>
<react id='B4'>
<sample id='LAN5_not amplified'/>
<data>
<tar id='TUCR219'/>
<cq>28.56</cq>
</data>
</react>
<react id='D3'>
<sample id='LAN5_amplified'/>
<data>
<tar id='TUCR219'/>
<cq>25.64</cq>
</data>
</react>
<react id='D4'>
<sample id='LAN5_amplified'/>
<data>
<tar id='TUCR219'/>
<cq>26.4</cq>
</data>
</react>
<react id='A3'>
<sample id='GI-ME-N_not amplified'/>
<data>
<tar id='TUCR219'/>
<cq>23.98</cq>
</data>
</react>
<react id='A4'>
<sample id='GI-ME-N_not amplified'/>
<data>
<tar id='TUCR219'/>
<cq>24.54</cq>
</data>
</react>
<react id='C3'>
<sample id='GI-ME-N_amplified'/>
<data>
<tar id='TUCR219'/>
<cq>22.26</cq>
</data>
</react>
<react id='C4'>
<sample id='GI-ME-N_amplified'/>
<data>
<tar id='TUCR219'/>
<cq>22.38</cq>
</data>
</react>
<react id='B5'>
<sample id='LAN5_not amplified'/>
<data>
<tar id='TUCR220'/>
<cq>30.39</cq>
</data>
</react>
<react id='B6'>
<sample id='LAN5_not amplified'/>
<data>
<tar id='TUCR220'/>
<cq>31.15</cq>
</data>
</react>
<react id='D5'>
<sample id='LAN5_amplified'/>
<data>
<tar id='TUCR220'/>
<cq>26.76</cq>
</data>
</react>
<react id='D6'>
<sample id='LAN5_amplified'/>
<data>
<tar id='TUCR220'/>
<cq>27</cq>
</data>
</react>
<react id='A5'>
<sample id='GI-ME-N_not amplified'/>
<data>
<tar id='TUCR220'/>
<cq>28.25</cq>
</data>
</react>
<react id='A6'>
<sample id='GI-ME-N_not amplified'/>
<data>
<tar id='TUCR220'/>
<cq>28.39</cq>
</data>
</react>
<react id='C5'>
<sample id='GI-ME-N_amplified'/>
<data>
<tar id='TUCR220'/>
<cq>25.92</cq>
</data>
</react>
<react id='C6'>
<sample id='GI-ME-N_amplified'/>
<data>
<tar id='TUCR220'/>
<cq>26.14</cq>
</data>
</react>
<react id='B7'>
<sample id='LAN5_not amplified'/>
<data>
<tar id='TUCR221'/>
<cq>40</cq>
</data>
</react>
<react id='B8'>
<sample id='LAN5_not amplified'/>
<data>
<tar id='TUCR221'/>
</data>
</react>
<react id='D7'>
<sample id='LAN5_amplified'/>
<data>
<tar id='TUCR221'/>
<cq>32.8</cq>
</data>
</react>
<react id='D8'>
<sample id='LAN5_amplified'/>
<data>
<tar id='TUCR221'/>
</data>
</react>
<react id='A7'>
<sample id='GI-ME-N_not amplified'/>
<data>
<tar id='TUCR221'/>
<cq>29.92</cq>
</data>
</react>
<react id='A8'>
<sample id='GI-ME-N_not amplified'/>
<data>
<tar id='TUCR221'/>
<cq>30.98</cq>
</data>
</react>
<react id='C7'>
<sample id='GI-ME-N_amplified'/>
<data>
<tar id='TUCR221'/>
<cq>26.05</cq>
</data>
</react>
<react id='C8'>
<sample id='GI-ME-N_amplified'/>
<data>
<tar id='TUCR221'/>
<cq>26.35</cq>
</data>
</react>
<react id='B9'>
<sample id='LAN5_not amplified'/>
<data>
<tar id='TUCR222'/>
<cq>40</cq>
</data>
</react>
<react id='B10'>
<sample id='LAN5_not amplified'/>
<data>
<tar id='TUCR222'/>
</data>
</react>
<react id='D9'>
<sample id='LAN5_amplified'/>
<data>
<tar id='TUCR222'/>
<cq>33.65</cq>
</data>
</react>
<react id='D10'>
<sample id='LAN5_amplified'/>
<data>
<tar id='TUCR222'/>
</data>
</react>
<react id='A9'>
<sample id='GI-ME-N_not amplified'/>
<data>
<tar id='TUCR222'/>
<cq>31.98</cq>
</data>
</react>
<react id='A10'>
<sample id='GI-ME-N_not amplified'/>
<data>
<tar id='TUCR222'/>
</data>
</react>
<react id='C9'>
<sample id='GI-ME-N_amplified'/>
<data>
<tar id='TUCR222'/>
<cq>34.4</cq>
</data>
</react>
<react id='C10'>
<sample id='GI-ME-N_amplified'/>
<data>
<tar id='TUCR222'/>
</data>
</react>
<react id='B11'>
<sample id='LAN5_not amplified'/>
<data>
<tar id='TUCR223'/>
<cq>40</cq>
</data>
</react>
<react id='B12'>
<sample id='LAN5_not amplified'/>
<data>
<tar id='TUCR223'/>
</data>
</react>
<react id='D11'>
<sample id='LAN5_amplified'/>
<data>
<tar id='TUCR223'/>
<cq>33.45</cq>
</data>
</react>
<react id='D12'>
<sample id='LAN5_amplified'/>
<data>
<tar id='TUCR223'/>
</data>
</react>
<react id='A11'>
<sample id='GI-ME-N_not amplified'/>
<data>
<tar id='TUCR223'/>
<cq>32.89</cq>
</data>
</react>
<react id='A12'>
<sample id='GI-ME-N_not amplified'/>
<data>
<tar id='TUCR223'/>
</data>
</react>
<react id='C11'>
<sample id='GI-ME-N_amplified'/>
<data>
<tar id='TUCR223'/>
<cq>32.44</cq>
</data>
</react>
<react id='C12'>
<sample id='GI-ME-N_amplified'/>
<data>
<tar id='TUCR223'/>
</data>
</react>
<react id='H1'>
<sample id='LAN5_not amplified'/>
<data>
<tar id='TUCR224'/>
<cq>40</cq>
</data>
</react>
<react id='H2'>
<sample id='LAN5_not amplified'/>
<data>
<tar id='TUCR224'/>
</data>
</react>
<react id='F1'>
<sample id='LAN5_amplified'/>
<data>
<tar id='TUCR224'/>
<cq>40</cq>
</data>
</react>
<react id='F2'>
<sample id='LAN5_amplified'/>
<data>
<tar id='TUCR224'/>
</data>
</react>
<react id='E1'>
<sample id='GI-ME-N_not amplified'/>
<data>
<tar id='TUCR224'/>
<cq>40</cq>
</data>
</react>
<react id='E2'>
<sample id='GI-ME-N_not amplified'/>
<data>
<tar id='TUCR224'/>
<cq>40</cq>
</data>
</react>
<react id='G1'>
<sample id='GI-ME-N_amplified'/>
<data>
<tar id='TUCR224'/>
<cq>30.92</cq>
</data>
</react>
<react id='G2'>
<sample id='GI-ME-N_amplified'/>
<data>
<tar id='TUCR224'/>
<cq>32.1</cq>
</data>
</react>
<react id='H3'>
<sample id='LAN5_not amplified'/>
<data>
<tar id='TUCR225'/>
<cq>40</cq>
</data>
</react>
<react id='H4'>
<sample id='LAN5_not amplified'/>
<data>
<tar id='TUCR225'/>
</data>
</react>
<react id='F3'>
<sample id='LAN5_amplified'/>
<data>
<tar id='TUCR225'/>
<cq>40</cq>
</data>
</react>
<react id='F4'>
<sample id='LAN5_amplified'/>
<data>
<tar id='TUCR225'/>
</data>
</react>
<react id='E3'>
<sample id='GI-ME-N_not amplified'/>
<data>
<tar id='TUCR225'/>
<cq>40</cq>
</data>
</react>
<react id='E4'>
<sample id='GI-ME-N_not amplified'/>
<data>
<tar id='TUCR225'/>
<cq>40</cq>
</data>
</react>
<react id='G3'>
<sample id='GI-ME-N_amplified'/>
<data>
<tar id='TUCR225'/>
<cq>40</cq>
</data>
</react>
<react id='G4'>
<sample id='GI-ME-N_amplified'/>
<data>
<tar id='TUCR225'/>
<cq>40</cq>
</data>
</react>
<react id='F5'>
<sample id='LAN5_not amplified'/>
<data>
<tar id='TUCR226'/>
<cq>40</cq>
</data>
</react>
<react id='F6'>
<sample id='LAN5_not amplified'/>
<data>
<tar id='TUCR226'/>
</data>
</react>
<react id='H5'>
<sample id='LAN5_amplified'/>
<data>
<tar id='TUCR226'/>
<cq>32.35</cq>
</data>
</react>
<react id='H6'>
<sample id='LAN5_amplified'/>
<data>
<tar id='TUCR226'/>
</data>
</react>
<react id='E5'>
<sample id='GI-ME-N_not amplified'/>
<data>
<tar id='TUCR226'/>
<cq>31.91</cq>
</data>
</react>
<react id='E6'>
<sample id='GI-ME-N_not amplified'/>
<data>
<tar id='TUCR226'/>
</data>
</react>
<react id='G5'>
<sample id='GI-ME-N_amplified'/>
<data>
<tar id='TUCR226'/>
<cq>29.72</cq>
</data>
</react>
<react id='G6'>
<sample id='GI-ME-N_amplified'/>
<data>
<tar id='TUCR226'/>
<cq>30.18</cq>
</data>
</react>
<react id='F7'>
<sample id='LAN5_not amplified'/>
<data>
<tar id='TUCR227'/>
<cq>40</cq>
</data>
</react>
<react id='F8'>
<sample id='LAN5_not amplified'/>
<data>
<tar id='TUCR227'/>
</data>
</react>
<react id='H7'>
<sample id='LAN5_amplified'/>
<data>
<tar id='TUCR227'/>
<cq>34.53</cq>
</data>
</react>
<react id='H8'>
<sample id='LAN5_amplified'/>
<data>
<tar id='TUCR227'/>
</data>
</react>
<react id='E7'>
<sample id='GI-ME-N_not amplified'/>
<data>
<tar id='TUCR227'/>
<cq>40</cq>
</data>
</react>
<react id='E8'>
<sample id='GI-ME-N_not amplified'/>
<data>
<tar id='TUCR227'/>
<cq>40</cq>
</data>
</react>
<react id='G7'>
<sample id='GI-ME-N_amplified'/>
<data>
<tar id='TUCR227'/>
<cq>32.38</cq>
</data>
</react>
<react id='G8'>
<sample id='GI-ME-N_amplified'/>
<data>
<tar id='TUCR227'/>
<cq>33.2</cq>
</data>
</react>
<react id='F9'>
<sample id='LAN5_not amplified'/>
<data>
<tar id='TUCR228'/>
<cq>40</cq>
</data>
</react>
<react id='F10'>
<sample id='LAN5_not amplified'/>
<data>
<tar id='TUCR228'/>
</data>
</react>
<react id='H9'>
<sample id='LAN5_amplified'/>
<data>
<tar id='TUCR228'/>
<cq>40</cq>
</data>
</react>
<react id='H10'>
<sample id='LAN5_amplified'/>
<data>
<tar id='TUCR228'/>
</data>
</react>
<react id='E9'>
<sample id='GI-ME-N_not amplified'/>
<data>
<tar id='TUCR228'/>
<cq>34.07</cq>
</data>
</react>
<react id='E10'>
<sample id='GI-ME-N_not amplified'/>
<data>
<tar id='TUCR228'/>
</data>
</react>
<react id='G9'>
<sample id='GI-ME-N_amplified'/>
<data>
<tar id='TUCR228'/>
<cq>32.88</cq>
</data>
</react>
<react id='G10'>
<sample id='GI-ME-N_amplified'/>
<data>
<tar id='TUCR228'/>
<cq>32.92</cq>
</data>
</react>
<react id='F11'>
<sample id='LAN5_not amplified'/>
<data>
<tar id='TUCR229'/>
<cq>40</cq>
</data>
</react>
<react id='F12'>
<sample id='LAN5_not amplified'/>
<data>
<tar id='TUCR229'/>
</data>
</react>
<react id='H11'>
<sample id='LAN5_amplified'/>
<data>
<tar id='TUCR229'/>
<cq>40</cq>
</data>
</react>
<react id='H12'>
<sample id='LAN5_amplified'/>
<data>
<tar id='TUCR229'/>
</data>
</react>
<react id='E11'>
<sample id='GI-ME-N_not amplified'/>
<data>
<tar id='TUCR229'/>
<cq>40</cq>
</data>
</react>
<react id='E12'>
<sample id='GI-ME-N_not amplified'/>
<data>
<tar id='TUCR229'/>
<cq>40</cq>
</data>
</react>
<react id='G11'>
<sample id='GI-ME-N_amplified'/>
<data>
<tar id='TUCR229'/>
<cq>40</cq>
</data>
</react>
<react id='G12'>
<sample id='GI-ME-N_amplified'/>
<data>
<tar id='TUCR229'/>
<cq>40</cq>
</data>
</react>
</run>
<run id='run020'>
<instrument>RealPlex4 system (Eppendorf, Hamburg, Germany</instrument>
<dataCollectionSoftware>
<name>RealPlex</name>
<version>2.0</version>
</dataCollectionSoftware>
<backgroundDeterminationMethod>Noiseband</backgroundDeterminationMethod>
<cqDetectionMethod>automated threshold and baseline settings</cqDetectionMethod>
<pcrFormat>free format</pcrFormat>
<react id='B1'>
<sample id='LAN5_not amplified'/>
<data>
<tar id='TUCR230'/>
<cq>40</cq>
</data>
</react>
<react id='B2'>
<sample id='LAN5_not amplified'/>
<data>
<tar id='TUCR230'/>
</data>
</react>
<react id='D1'>
<sample id='LAN5_amplified'/>
<data>
<tar id='TUCR230'/>
<cq>40</cq>
</data>
</react>
<react id='D2'>
<sample id='LAN5_amplified'/>
<data>
<tar id='TUCR230'/>
</data>
</react>
<react id='A1'>
<sample id='GI-ME-N_not amplified'/>
<data>
<tar id='TUCR230'/>
<cq>40</cq>
</data>
</react>
<react id='A2'>
<sample id='GI-ME-N_not amplified'/>
<data>
<tar id='TUCR230'/>
<cq>40</cq>
</data>
</react>
<react id='C1'>
<sample id='GI-ME-N_amplified'/>
<data>
<tar id='TUCR230'/>
<cq>40</cq>
</data>
</react>
<react id='C2'>
<sample id='GI-ME-N_amplified'/>
<data>
<tar id='TUCR230'/>
<cq>40</cq>
</data>
</react>
<react id='B3'>
<sample id='LAN5_not amplified'/>
<data>
<tar id='TUCR231'/>
<cq>40</cq>
</data>
</react>
<react id='B4'>
<sample id='LAN5_not amplified'/>
<data>
<tar id='TUCR231'/>
</data>
</react>
<react id='D3'>
<sample id='LAN5_amplified'/>
<data>
<tar id='TUCR231'/>
<cq>40</cq>
</data>
</react>
<react id='D4'>
<sample id='LAN5_amplified'/>
<data>
<tar id='TUCR231'/>
</data>
</react>
<react id='A3'>
<sample id='GI-ME-N_not amplified'/>
<data>
<tar id='TUCR231'/>
<cq>40</cq>
</data>
</react>
<react id='A4'>
<sample id='GI-ME-N_not amplified'/>
<data>
<tar id='TUCR231'/>
<cq>40</cq>
</data>
</react>
<react id='C3'>
<sample id='GI-ME-N_amplified'/>
<data>
<tar id='TUCR231'/>
<cq>32.25</cq>
</data>
</react>
<react id='C4'>
<sample id='GI-ME-N_amplified'/>
<data>
<tar id='TUCR231'/>
<cq>33.43</cq>
</data>
</react>
<react id='B5'>
<sample id='LAN5_not amplified'/>
<data>
<tar id='TUCR232'/>
<cq>26.86</cq>
</data>
</react>
<react id='B6'>
<sample id='LAN5_not amplified'/>
<data>
<tar id='TUCR232'/>
<cq>27.02</cq>
</data>
</react>
<react id='D5'>
<sample id='LAN5_amplified'/>
<data>
<tar id='TUCR232'/>
<cq>24.82</cq>
</data>
</react>
<react id='D6'>
<sample id='LAN5_amplified'/>
<data>
<tar id='TUCR232'/>
<cq>24.9</cq>
</data>
</react>
<react id='A5'>
<sample id='GI-ME-N_not amplified'/>
<data>
<tar id='TUCR232'/>
<cq>40</cq>
</data>
</react>
<react id='A6'>
<sample id='GI-ME-N_not amplified'/>
<data>
<tar id='TUCR232'/>
<cq>40</cq>
</data>
</react>
<react id='C5'>
<sample id='GI-ME-N_amplified'/>
<data>
<tar id='TUCR232'/>
<cq>40</cq>
</data>
</react>
<react id='C6'>
<sample id='GI-ME-N_amplified'/>
<data>
<tar id='TUCR232'/>
<cq>40</cq>
</data>
</react>
<react id='B7'>
<sample id='LAN5_not amplified'/>
<data>
<tar id='TUCR233'/>
<cq>40</cq>
</data>
</react>
<react id='B8'>
<sample id='LAN5_not amplified'/>
<data>
<tar id='TUCR233'/>
</data>
</react>
<react id='D7'>
<sample id='LAN5_amplified'/>
<data>
<tar id='TUCR233'/>
<cq>34.08</cq>
</data>
</react>
<react id='D8'>
<sample id='LAN5_amplified'/>
<data>
<tar id='TUCR233'/>
</data>
</react>
<react id='A7'>
<sample id='GI-ME-N_not amplified'/>
<data>
<tar id='TUCR233'/>
<cq>26.92</cq>
</data>
</react>
<react id='A8'>
<sample id='GI-ME-N_not amplified'/>
<data>
<tar id='TUCR233'/>
<cq>27.28</cq>
</data>
</react>
<react id='C7'>
<sample id='GI-ME-N_amplified'/>
<data>
<tar id='TUCR233'/>
<cq>24.69</cq>
</data>
</react>
<react id='C8'>
<sample id='GI-ME-N_amplified'/>
<data>
<tar id='TUCR233'/>
<cq>24.93</cq>
</data>
</react>
<react id='B9'>
<sample id='LAN5_not amplified'/>
<data>
<tar id='TUCR234'/>
<cq>40</cq>
</data>
</react>
<react id='B10'>
<sample id='LAN5_not amplified'/>
<data>
<tar id='TUCR234'/>
</data>
</react>
<react id='D9'>
<sample id='LAN5_amplified'/>
<data>
<tar id='TUCR234'/>
<cq>33.68</cq>
</data>
</react>
<react id='D10'>
<sample id='LAN5_amplified'/>
<data>
<tar id='TUCR234'/>
<cq>34.12</cq>
</data>
</react>
<react id='A9'>
<sample id='GI-ME-N_not amplified'/>
<data>
<tar id='TUCR234'/>
<cq>33.56</cq>
</data>
</react>
<react id='A10'>
<sample id='GI-ME-N_not amplified'/>
<data>
<tar id='TUCR234'/>
<cq>33.62</cq>
</data>
</react>
<react id='C9'>
<sample id='GI-ME-N_amplified'/>
<data>
<tar id='TUCR234'/>
<cq>31.78</cq>
</data>
</react>
<react id='C10'>
<sample id='GI-ME-N_amplified'/>
<data>
<tar id='TUCR234'/>
</data>
</react>
<react id='B11'>
<sample id='LAN5_not amplified'/>
<data>
<tar id='TUCR235'/>
<cq>40</cq>
</data>
</react>
<react id='B12'>
<sample id='LAN5_not amplified'/>
<data>
<tar id='TUCR235'/>
</data>
</react>
<react id='D11'>
<sample id='LAN5_amplified'/>
<data>
<tar id='TUCR235'/>
<cq>33.98</cq>
</data>
</react>
<react id='D12'>
<sample id='LAN5_amplified'/>
<data>
<tar id='TUCR235'/>
<cq>34.02</cq>
</data>
</react>
<react id='A11'>
<sample id='GI-ME-N_not amplified'/>
<data>
<tar id='TUCR235'/>
<cq>32.82</cq>
</data>
</react>
<react id='A12'>
<sample id='GI-ME-N_not amplified'/>
<data>
<tar id='TUCR235'/>
</data>
</react>
<react id='C11'>
<sample id='GI-ME-N_amplified'/>
<data>
<tar id='TUCR235'/>
<cq>28.4</cq>
</data>
</react>
<react id='C12'>
<sample id='GI-ME-N_amplified'/>
<data>
<tar id='TUCR235'/>
<cq>28.48</cq>
</data>
</react>
<react id='H1'>
<sample id='LAN5_not amplified'/>
<data>
<tar id='TUCR236'/>
<cq>40</cq>
</data>
</react>
<react id='H2'>
<sample id='LAN5_not amplified'/>
<data>
<tar id='TUCR236'/>
</data>
</react>
<react id='F1'>
<sample id='LAN5_amplified'/>
<data>
<tar id='TUCR236'/>
<cq>40</cq>
</data>
</react>
<react id='F2'>
<sample id='LAN5_amplified'/>
<data>
<tar id='TUCR236'/>
</data>
</react>
<react id='E1'>
<sample id='GI-ME-N_not amplified'/>
<data>
<tar id='TUCR236'/>
<cq>34.03</cq>
</data>
</react>
<react id='E2'>
<sample id='GI-ME-N_not amplified'/>
<data>
<tar id='TUCR236'/>
</data>
</react>
<react id='G1'>
<sample id='GI-ME-N_amplified'/>
<data>
<tar id='TUCR236'/>
<cq>31.75</cq>
</data>
</react>
<react id='G2'>
<sample id='GI-ME-N_amplified'/>
<data>
<tar id='TUCR236'/>
<cq>32.55</cq>
</data>
</react>
<react id='H3'>
<sample id='LAN5_not amplified'/>
<data>
<tar id='TUCR237'/>
<cq>40</cq>
</data>
</react>
<react id='H4'>
<sample id='LAN5_not amplified'/>
<data>
<tar id='TUCR237'/>
</data>
</react>
<react id='F3'>
<sample id='LAN5_amplified'/>
<data>
<tar id='TUCR237'/>
<cq>31.86</cq>
</data>
</react>
<react id='F4'>
<sample id='LAN5_amplified'/>
<data>
<tar id='TUCR237'/>
<cq>31.94</cq>
</data>
</react>
<react id='E3'>
<sample id='GI-ME-N_not amplified'/>
<data>
<tar id='TUCR237'/>
<cq>31.87</cq>
</data>
</react>
<react id='E4'>
<sample id='GI-ME-N_not amplified'/>
<data>
<tar id='TUCR237'/>
<cq>34.47</cq>
</data>
</react>
<react id='G3'>
<sample id='GI-ME-N_amplified'/>
<data>
<tar id='TUCR237'/>
<cq>31.13</cq>
</data>
</react>
<react id='G4'>
<sample id='GI-ME-N_amplified'/>
<data>
<tar id='TUCR237'/>
<cq>32.79</cq>
</data>
</react>
<react id='F5'>
<sample id='LAN5_not amplified'/>
<data>
<tar id='TUCR238'/>
<cq>26.29</cq>
</data>
</react>
<react id='F6'>
<sample id='LAN5_not amplified'/>
<data>
<tar id='TUCR238'/>
<cq>26.49</cq>
</data>
</react>
<react id='H5'>
<sample id='LAN5_amplified'/>
<data>
<tar id='TUCR238'/>
<cq>24.46</cq>
</data>
</react>
<react id='H6'>
<sample id='LAN5_amplified'/>
<data>
<tar id='TUCR238'/>
<cq>24.48</cq>
</data>
</react>
<react id='E5'>
<sample id='GI-ME-N_not amplified'/>
<data>
<tar id='TUCR238'/>
<cq>40</cq>
</data>
</react>
<react id='E6'>
<sample id='GI-ME-N_not amplified'/>
<data>
<tar id='TUCR238'/>
<cq>40</cq>
</data>
</react>
<react id='G5'>
<sample id='GI-ME-N_amplified'/>
<data>
<tar id='TUCR238'/>
<cq>33.82</cq>
</data>
</react>
<react id='G6'>
<sample id='GI-ME-N_amplified'/>
<data>
<tar id='TUCR238'/>
</data>
</react>
<react id='F7'>
<sample id='LAN5_not amplified'/>
<data>
<tar id='TUCR239'/>
<cq>31.57</cq>
</data>
</react>
<react id='F8'>
<sample id='LAN5_not amplified'/>
<data>
<tar id='TUCR239'/>
<cq>33.59</cq>
</data>
</react>
<react id='H7'>
<sample id='LAN5_amplified'/>
<data>
<tar id='TUCR239'/>
<cq>34.1</cq>
</data>
</react>
<react id='H8'>
<sample id='LAN5_amplified'/>
<data>
<tar id='TUCR239'/>
</data>
</react>
<react id='E7'>
<sample id='GI-ME-N_not amplified'/>
<data>
<tar id='TUCR239'/>
<cq>26.3</cq>
</data>
</react>
<react id='E8'>
<sample id='GI-ME-N_not amplified'/>
<data>
<tar id='TUCR239'/>
<cq>26.58</cq>
</data>
</react>
<react id='G7'>
<sample id='GI-ME-N_amplified'/>
<data>
<tar id='TUCR239'/>
<cq>24.01</cq>
</data>
</react>
<react id='G8'>
<sample id='GI-ME-N_amplified'/>
<data>
<tar id='TUCR239'/>
<cq>24.03</cq>
</data>
</react>
<react id='F9'>
<sample id='LAN5_not amplified'/>
<data>
<tar id='TUCR240'/>
<cq>40</cq>
</data>
</react>
<react id='F10'>
<sample id='LAN5_not amplified'/>
<data>
<tar id='TUCR240'/>
</data>
</react>
<react id='H9'>
<sample id='LAN5_amplified'/>
<data>
<tar id='TUCR240'/>
<cq>32.25</cq>
</data>
</react>
<react id='H10'>
<sample id='LAN5_amplified'/>
<data>
<tar id='TUCR240'/>
<cq>34.31</cq>
</data>
</react>
<react id='E9'>
<sample id='GI-ME-N_not amplified'/>
<data>
<tar id='TUCR240'/>
<cq>40</cq>
</data>
</react>
<react id='E10'>
<sample id='GI-ME-N_not amplified'/>
<data>
<tar id='TUCR240'/>
<cq>40</cq>
</data>
</react>
<react id='G9'>
<sample id='GI-ME-N_amplified'/>
<data>
<tar id='TUCR240'/>
<cq>30.17</cq>
</data>
</react>
<react id='G10'>
<sample id='GI-ME-N_amplified'/>
<data>
<tar id='TUCR240'/>
<cq>31.15</cq>
</data>
</react>
<react id='F11'>
<sample id='LAN5_not amplified'/>
<data>
<tar id='TUCR241'/>
<cq>40</cq>
</data>
</react>
<react id='F12'>
<sample id='LAN5_not amplified'/>
<data>
<tar id='TUCR241'/>
</data>
</react>
<react id='H11'>
<sample id='LAN5_amplified'/>
<data>
<tar id='TUCR241'/>
<cq>40</cq>
</data>
</react>
<react id='H12'>
<sample id='LAN5_amplified'/>
<data>
<tar id='TUCR241'/>
</data>
</react>
<react id='E11'>
<sample id='GI-ME-N_not amplified'/>
<data>
<tar id='TUCR241'/>
<cq>30.57</cq>
</data>
</react>
<react id='E12'>
<sample id='GI-ME-N_not amplified'/>
<data>
<tar id='TUCR241'/>
<cq>32.85</cq>
</data>
</react>
<react id='G11'>
<sample id='GI-ME-N_amplified'/>
<data>
<tar id='TUCR241'/>
<cq>28.81</cq>
</data>
</react>
<react id='G12'>
<sample id='GI-ME-N_amplified'/>
<data>
<tar id='TUCR241'/>
<cq>29.03</cq>
</data>
</react>
</run>
<run id='run021'>
<instrument>RealPlex4 system (Eppendorf, Hamburg, Germany</instrument>
<dataCollectionSoftware>
<name>RealPlex</name>
<version>2.0</version>
</dataCollectionSoftware>
<backgroundDeterminationMethod>Noiseband</backgroundDeterminationMethod>
<cqDetectionMethod>automated threshold and baseline settings</cqDetectionMethod>
<pcrFormat>free format</pcrFormat>
<react id='B1'>
<sample id='LAN5_not amplified'/>
<data>
<tar id='TUCR242'/>
<cq>25.02</cq>
</data>
</react>
<react id='B2'>
<sample id='LAN5_not amplified'/>
<data>
<tar id='TUCR242'/>
<cq>25.95</cq>
</data>
</react>
<react id='D1'>
<sample id='LAN5_amplified'/>
<data>
<tar id='TUCR242'/>
<cq>24.05</cq>
</data>
</react>
<react id='D2'>
<sample id='LAN5_amplified'/>
<data>
<tar id='TUCR242'/>
</data>
</react>
<react id='A1'>
<sample id='GI-ME-N_not amplified'/>
<data>
<tar id='TUCR242'/>
<cq>40</cq>
</data>
</react>
<react id='A2'>
<sample id='GI-ME-N_not amplified'/>
<data>
<tar id='TUCR242'/>
<cq>40</cq>
</data>
</react>
<react id='C1'>
<sample id='GI-ME-N_amplified'/>
<data>
<tar id='TUCR242'/>
<cq>40</cq>
</data>
</react>
<react id='C2'>
<sample id='GI-ME-N_amplified'/>
<data>
<tar id='TUCR242'/>
<cq>40</cq>
</data>
</react>
<react id='B3'>
<sample id='LAN5_not amplified'/>
<data>
<tar id='TUCR243'/>
<cq>40</cq>
</data>
</react>
<react id='B4'>
<sample id='LAN5_not amplified'/>
<data>
<tar id='TUCR243'/>
</data>
</react>
<react id='D3'>
<sample id='LAN5_amplified'/>
<data>
<tar id='TUCR243'/>
<cq>34.61</cq>
</data>
</react>
<react id='D4'>
<sample id='LAN5_amplified'/>
<data>
<tar id='TUCR243'/>
</data>
</react>
<react id='A3'>
<sample id='GI-ME-N_not amplified'/>
<data>
<tar id='TUCR243'/>
<cq>25.65</cq>
</data>
</react>
<react id='A4'>
<sample id='GI-ME-N_not amplified'/>
<data>
<tar id='TUCR243'/>
<cq>25.89</cq>
</data>
</react>
<react id='C3'>
<sample id='GI-ME-N_amplified'/>
<data>
<tar id='TUCR243'/>
<cq>23.79</cq>
</data>
</react>
<react id='C4'>
<sample id='GI-ME-N_amplified'/>
<data>
<tar id='TUCR243'/>
<cq>23.81</cq>
</data>
</react>
<react id='B5'>
<sample id='LAN5_not amplified'/>
<data>
<tar id='TUCR244'/>
<cq>24.34</cq>
</data>
</react>
<react id='B6'>
<sample id='LAN5_not amplified'/>
<data>
<tar id='TUCR244'/>
<cq>24.48</cq>
</data>
</react>
<react id='D5'>
<sample id='LAN5_amplified'/>
<data>
<tar id='TUCR244'/>
<cq>22.25</cq>
</data>
</react>
<react id='D6'>
<sample id='LAN5_amplified'/>
<data>
<tar id='TUCR244'/>
<cq>22.45</cq>
</data>
</react>
<react id='A5'>
<sample id='GI-ME-N_not amplified'/>
<data>
<tar id='TUCR244'/>
<cq>40</cq>
</data>
</react>
<react id='A6'>
<sample id='GI-ME-N_not amplified'/>
<data>
<tar id='TUCR244'/>
<cq>40</cq>
</data>
</react>
<react id='C5'>
<sample id='GI-ME-N_amplified'/>
<data>
<tar id='TUCR244'/>
<cq>35.03</cq>
</data>
</react>
<react id='C6'>
<sample id='GI-ME-N_amplified'/>
<data>
<tar id='TUCR244'/>
</data>
</react>
<react id='B7'>
<sample id='LAN5_not amplified'/>
<data>
<tar id='TUCR245'/>
<cq>22.71</cq>
</data>
</react>
<react id='B8'>
<sample id='LAN5_not amplified'/>
<data>
<tar id='TUCR245'/>
<cq>22.77</cq>
</data>
</react>
<react id='D7'>
<sample id='LAN5_amplified'/>
<data>
<tar id='TUCR245'/>
<cq>20.12</cq>
</data>
</react>
<react id='D8'>
<sample id='LAN5_amplified'/>
<data>
<tar id='TUCR245'/>
<cq>20.14</cq>
</data>
</react>
<react id='A7'>
<sample id='GI-ME-N_not amplified'/>
<data>
<tar id='TUCR245'/>
<cq>24.51</cq>
</data>
</react>
<react id='A8'>
<sample id='GI-ME-N_not amplified'/>
<data>
<tar id='TUCR245'/>
<cq>24.53</cq>
</data>
</react>
<react id='C7'>
<sample id='GI-ME-N_amplified'/>
<data>
<tar id='TUCR245'/>
<cq>22.18</cq>
</data>
</react>
<react id='C8'>
<sample id='GI-ME-N_amplified'/>
<data>
<tar id='TUCR245'/>
<cq>22.22</cq>
</data>
</react>
<react id='B9'>
<sample id='LAN5_not amplified'/>
<data>
<tar id='TUCR246'/>
<cq>40</cq>
</data>
</react>
<react id='B10'>
<sample id='LAN5_not amplified'/>
<data>
<tar id='TUCR246'/>
</data>
</react>
<react id='D9'>
<sample id='LAN5_amplified'/>
<data>
<tar id='TUCR246'/>
<cq>34.33</cq>
</data>
</react>
<react id='D10'>
<sample id='LAN5_amplified'/>
<data>
<tar id='TUCR246'/>
</data>
</react>
<react id='A9'>
<sample id='GI-ME-N_not amplified'/>
<data>
<tar id='TUCR246'/>
<cq>22.66</cq>
</data>
</react>
<react id='A10'>
<sample id='GI-ME-N_not amplified'/>
<data>
<tar id='TUCR246'/>
<cq>22.84</cq>
</data>
</react>
<react id='C9'>
<sample id='GI-ME-N_amplified'/>
<data>
<tar id='TUCR246'/>
<cq>20.97</cq>
</data>
</react>
<react id='C10'>
<sample id='GI-ME-N_amplified'/>
<data>
<tar id='TUCR246'/>
<cq>21.15</cq>
</data>
</react>
<react id='B11'>
<sample id='LAN5_not amplified'/>
<data>
<tar id='TUCR247'/>
<cq>40</cq>
</data>
</react>
<react id='B12'>
<sample id='LAN5_not amplified'/>
<data>
<tar id='TUCR247'/>
</data>
</react>
<react id='D11'>
<sample id='LAN5_amplified'/>
<data>
<tar id='TUCR247'/>
<cq>28.99</cq>
</data>
</react>
<react id='D12'>
<sample id='LAN5_amplified'/>
<data>
<tar id='TUCR247'/>
<cq>29.13</cq>
</data>
</react>
<react id='A11'>
<sample id='GI-ME-N_not amplified'/>
<data>
<tar id='TUCR247'/>
<cq>40</cq>
</data>
</react>
<react id='A12'>
<sample id='GI-ME-N_not amplified'/>
<data>
<tar id='TUCR247'/>
<cq>40</cq>
</data>
</react>
<react id='C11'>
<sample id='GI-ME-N_amplified'/>
<data>
<tar id='TUCR247'/>
<cq>33.94</cq>
</data>
</react>
<react id='C12'>
<sample id='GI-ME-N_amplified'/>
<data>
<tar id='TUCR247'/>
<cq>34.4</cq>
</data>
</react>
<react id='H1'>
<sample id='LAN5_not amplified'/>
<data>
<tar id='TUCR248'/>
<cq>40</cq>
</data>
</react>
<react id='H2'>
<sample id='LAN5_not amplified'/>
<data>
<tar id='TUCR248'/>
</data>
</react>
<react id='F1'>
<sample id='LAN5_amplified'/>
<data>
<tar id='TUCR248'/>
<cq>32.39</cq>
</data>
</react>
<react id='F2'>
<sample id='LAN5_amplified'/>
<data>
<tar id='TUCR248'/>
</data>
</react>
<react id='E1'>
<sample id='GI-ME-N_not amplified'/>
<data>
<tar id='TUCR248'/>
<cq>40</cq>
</data>
</react>
<react id='E2'>
<sample id='GI-ME-N_not amplified'/>
<data>
<tar id='TUCR248'/>
<cq>40</cq>
</data>
</react>
<react id='G1'>
<sample id='GI-ME-N_amplified'/>
<data>
<tar id='TUCR248'/>
<cq>29.13</cq>
</data>
</react>
<react id='G2'>
<sample id='GI-ME-N_amplified'/>
<data>
<tar id='TUCR248'/>
<cq>29.61</cq>
</data>
</react>
<react id='H3'>
<sample id='LAN5_not amplified'/>
<data>
<tar id='TUCR249'/>
<cq>28.99</cq>
</data>
</react>
<react id='H4'>
<sample id='LAN5_not amplified'/>
<data>
<tar id='TUCR249'/>
<cq>34.85</cq>
</data>
</react>
<react id='F3'>
<sample id='LAN5_amplified'/>
<data>
<tar id='TUCR249'/>
<cq>30.06</cq>
</data>
</react>
<react id='F4'>
<sample id='LAN5_amplified'/>
<data>
<tar id='TUCR249'/>
<cq>31.1</cq>
</data>
</react>
<react id='E3'>
<sample id='GI-ME-N_not amplified'/>
<data>
<tar id='TUCR249'/>
<cq>40</cq>
</data>
</react>
<react id='E4'>
<sample id='GI-ME-N_not amplified'/>
<data>
<tar id='TUCR249'/>
<cq>40</cq>
</data>
</react>
<react id='G3'>
<sample id='GI-ME-N_amplified'/>
<data>
<tar id='TUCR249'/>
<cq>40</cq>
</data>
</react>
<react id='G4'>
<sample id='GI-ME-N_amplified'/>
<data>
<tar id='TUCR249'/>
<cq>40</cq>
</data>
</react>
<react id='F5'>
<sample id='LAN5_not amplified'/>
<data>
<tar id='TUCR250'/>
<cq>29.57</cq>
</data>
</react>
<react id='F6'>
<sample id='LAN5_not amplified'/>
<data>
<tar id='TUCR250'/>
<cq>29.81</cq>
</data>
</react>
<react id='H5'>
<sample id='LAN5_amplified'/>
<data>
<tar id='TUCR250'/>
<cq>24.97</cq>
</data>
</react>
<react id='H6'>
<sample id='LAN5_amplified'/>
<data>
<tar id='TUCR250'/>
<cq>25.05</cq>
</data>
</react>
<react id='E5'>
<sample id='GI-ME-N_not amplified'/>
<data>
<tar id='TUCR250'/>
<cq>30.53</cq>
</data>
</react>
<react id='E6'>
<sample id='GI-ME-N_not amplified'/>
<data>
<tar id='TUCR250'/>
<cq>31.83</cq>
</data>
</react>
<react id='G5'>
<sample id='GI-ME-N_amplified'/>
<data>
<tar id='TUCR250'/>
<cq>32.01</cq>
</data>
</react>
<react id='G6'>
<sample id='GI-ME-N_amplified'/>
<data>
<tar id='TUCR250'/>
<cq>32.71</cq>
</data>
</react>
<react id='F7'>
<sample id='LAN5_not amplified'/>
<data>
<tar id='TUCR251'/>
<cq>28.47</cq>
</data>
</react>
<react id='F8'>
<sample id='LAN5_not amplified'/>
<data>
<tar id='TUCR251'/>
<cq>28.85</cq>
</data>
</react>
<react id='H7'>
<sample id='LAN5_amplified'/>
<data>
<tar id='TUCR251'/>
<cq>24.88</cq>
</data>
</react>
<react id='H8'>
<sample id='LAN5_amplified'/>
<data>
<tar id='TUCR251'/>
<cq>24.94</cq>
</data>
</react>
<react id='E7'>
<sample id='GI-ME-N_not amplified'/>
<data>
<tar id='TUCR251'/>
<cq>28.59</cq>
</data>
</react>
<react id='E8'>
<sample id='GI-ME-N_not amplified'/>
<data>
<tar id='TUCR251'/>
<cq>29.59</cq>
</data>
</react>
<react id='G7'>
<sample id='GI-ME-N_amplified'/>
<data>
<tar id='TUCR251'/>
<cq>24.92</cq>
</data>
</react>
<react id='G8'>
<sample id='GI-ME-N_amplified'/>
<data>
<tar id='TUCR251'/>
<cq>25.24</cq>
</data>
</react>
<react id='F9'>
<sample id='LAN5_not amplified'/>
<data>
<tar id='TUCR252'/>
<cq>26.94</cq>
</data>
</react>
<react id='F10'>
<sample id='LAN5_not amplified'/>
<data>
<tar id='TUCR252'/>
<cq>27.2</cq>
</data>
</react>
<react id='H9'>
<sample id='LAN5_amplified'/>
<data>
<tar id='TUCR252'/>
<cq>23.89</cq>
</data>
</react>
<react id='H10'>
<sample id='LAN5_amplified'/>
<data>
<tar id='TUCR252'/>
<cq>23.99</cq>
</data>
</react>
<react id='E9'>
<sample id='GI-ME-N_not amplified'/>
<data>
<tar id='TUCR252'/>
<cq>28.68</cq>
</data>
</react>
<react id='E10'>
<sample id='GI-ME-N_not amplified'/>
<data>
<tar id='TUCR252'/>
<cq>29.1</cq>
</data>
</react>
<react id='G9'>
<sample id='GI-ME-N_amplified'/>
<data>
<tar id='TUCR252'/>
<cq>26.01</cq>
</data>
</react>
<react id='G10'>
<sample id='GI-ME-N_amplified'/>
<data>
<tar id='TUCR252'/>
<cq>26.27</cq>
</data>
</react>
<react id='F11'>
<sample id='LAN5_not amplified'/>
<data>
<tar id='TUCR253'/>
</data>
</react>
<react id='F12'>
<sample id='LAN5_not amplified'/>
<data>
<tar id='TUCR253'/>
</data>
</react>
<react id='H11'>
<sample id='LAN5_amplified'/>
<data>
<tar id='TUCR253'/>
<cq>40</cq>
</data>
</react>
<react id='H12'>
<sample id='LAN5_amplified'/>
<data>
<tar id='TUCR253'/>
</data>
</react>
<react id='E11'>
<sample id='GI-ME-N_not amplified'/>
<data>
<tar id='TUCR253'/>
<cq>26.55</cq>
</data>
</react>
<react id='E12'>
<sample id='GI-ME-N_not amplified'/>
<data>
<tar id='TUCR253'/>
<cq>26.77</cq>
</data>
</react>
<react id='G11'>
<sample id='GI-ME-N_amplified'/>
<data>
<tar id='TUCR253'/>
<cq>24.3</cq>
</data>
</react>
<react id='G12'>
<sample id='GI-ME-N_amplified'/>
<data>
<tar id='TUCR253'/>
<cq>24.36</cq>
</data>
</react>
</run>
<run id='run022'>
<instrument>RealPlex4 system (Eppendorf, Hamburg, Germany</instrument>
<dataCollectionSoftware>
<name>RealPlex</name>
<version>2.0</version>
</dataCollectionSoftware>
<backgroundDeterminationMethod>Noiseband</backgroundDeterminationMethod>
<cqDetectionMethod>automated threshold and baseline settings</cqDetectionMethod>
<pcrFormat>free format</pcrFormat>
<react id='B1'>
<sample id='LAN5_not amplified'/>
<data>
<tar id='TUCR254'/>
<cq>26.86</cq>
</data>
</react>
<react id='B2'>
<sample id='LAN5_not amplified'/>
<data>
<tar id='TUCR254'/>
<cq>26.88</cq>
</data>
</react>
<react id='D1'>
<sample id='LAN5_amplified'/>
<data>
<tar id='TUCR254'/>
<cq>24.91</cq>
</data>
</react>
<react id='D2'>
<sample id='LAN5_amplified'/>
<data>
<tar id='TUCR254'/>
</data>
</react>
<react id='A1'>
<sample id='GI-ME-N_not amplified'/>
<data>
<tar id='TUCR254'/>
<cq>30.71</cq>
</data>
</react>
<react id='A2'>
<sample id='GI-ME-N_not amplified'/>
<data>
<tar id='TUCR254'/>
<cq>31.91</cq>
</data>
</react>
<react id='C1'>
<sample id='GI-ME-N_amplified'/>
<data>
<tar id='TUCR254'/>
<cq>28.91</cq>
</data>
</react>
<react id='C2'>
<sample id='GI-ME-N_amplified'/>
<data>
<tar id='TUCR254'/>
<cq>29.43</cq>
</data>
</react>
<react id='B3'>
<sample id='LAN5_not amplified'/>
<data>
<tar id='TUCR255'/>
<cq>26.9</cq>
</data>
</react>
<react id='B4'>
<sample id='LAN5_not amplified'/>
<data>
<tar id='TUCR255'/>
<cq>27.02</cq>
</data>
</react>
<react id='D3'>
<sample id='LAN5_amplified'/>
<data>
<tar id='TUCR255'/>
<cq>24.44</cq>
</data>
</react>
<react id='D4'>
<sample id='LAN5_amplified'/>
<data>
<tar id='TUCR255'/>
<cq>24.72</cq>
</data>
</react>
<react id='A3'>
<sample id='GI-ME-N_not amplified'/>
<data>
<tar id='TUCR255'/>
<cq>24.47</cq>
</data>
</react>
<react id='A4'>
<sample id='GI-ME-N_not amplified'/>
<data>
<tar id='TUCR255'/>
<cq>24.55</cq>
</data>
</react>
<react id='C3'>
<sample id='GI-ME-N_amplified'/>
<data>
<tar id='TUCR255'/>
<cq>22.67</cq>
</data>
</react>
<react id='C4'>
<sample id='GI-ME-N_amplified'/>
<data>
<tar id='TUCR255'/>
<cq>22.75</cq>
</data>
</react>
<react id='B5'>
<sample id='LAN5_not amplified'/>
<data>
<tar id='TUCR256'/>
<cq>26.78</cq>
</data>
</react>
<react id='B6'>
<sample id='LAN5_not amplified'/>
<data>
<tar id='TUCR256'/>
<cq>26.82</cq>
</data>
</react>
<react id='D5'>
<sample id='LAN5_amplified'/>
<data>
<tar id='TUCR256'/>
<cq>24.59</cq>
</data>
</react>
<react id='D6'>
<sample id='LAN5_amplified'/>
<data>
<tar id='TUCR256'/>
<cq>24.67</cq>
</data>
</react>
<react id='A5'>
<sample id='GI-ME-N_not amplified'/>
<data>
<tar id='TUCR256'/>
<cq>24.84</cq>
</data>
</react>
<react id='A6'>
<sample id='GI-ME-N_not amplified'/>
<data>
<tar id='TUCR256'/>
<cq>24.92</cq>
</data>
</react>
<react id='C5'>
<sample id='GI-ME-N_amplified'/>
<data>
<tar id='TUCR256'/>
<cq>22.09</cq>
</data>
</react>
<react id='C6'>
<sample id='GI-ME-N_amplified'/>
<data>
<tar id='TUCR256'/>
<cq>22.13</cq>
</data>
</react>
<react id='B7'>
<sample id='LAN5_not amplified'/>
<data>
<tar id='TUCR257'/>
<cq>27.31</cq>
</data>
</react>
<react id='B8'>
<sample id='LAN5_not amplified'/>
<data>
<tar id='TUCR257'/>
<cq>27.43</cq>
</data>
</react>
<react id='D7'>
<sample id='LAN5_amplified'/>
<data>
<tar id='TUCR257'/>
<cq>25.33</cq>
</data>
</react>
<react id='D8'>
<sample id='LAN5_amplified'/>
<data>
<tar id='TUCR257'/>
</data>
</react>
<react id='A7'>
<sample id='GI-ME-N_not amplified'/>
<data>
<tar id='TUCR257'/>
<cq>26.43</cq>
</data>
</react>
<react id='A8'>
<sample id='GI-ME-N_not amplified'/>
<data>
<tar id='TUCR257'/>
<cq>26.65</cq>
</data>
</react>
<react id='C7'>
<sample id='GI-ME-N_amplified'/>
<data>
<tar id='TUCR257'/>
<cq>24.61</cq>
</data>
</react>
<react id='C8'>
<sample id='GI-ME-N_amplified'/>
<data>
<tar id='TUCR257'/>
<cq>24.63</cq>
</data>
</react>
<react id='B9'>
<sample id='LAN5_not amplified'/>
<data>
<tar id='TUCR258'/>
<cq>39.94</cq>
</data>
</react>
<react id='B10'>
<sample id='LAN5_not amplified'/>
<data>
<tar id='TUCR258'/>
<cq>40.06</cq>
</data>
</react>
<react id='D9'>
<sample id='LAN5_amplified'/>
<data>
<tar id='TUCR258'/>
<cq>40</cq>
</data>
</react>
<react id='D10'>
<sample id='LAN5_amplified'/>
<data>
<tar id='TUCR258'/>
</data>
</react>
<react id='A9'>
<sample id='GI-ME-N_not amplified'/>
<data>
<tar id='TUCR258'/>
<cq>26.88</cq>
</data>
</react>
<react id='A10'>
<sample id='GI-ME-N_not amplified'/>
<data>
<tar id='TUCR258'/>
<cq>27.2</cq>
</data>
</react>
<react id='C9'>
<sample id='GI-ME-N_amplified'/>
<data>
<tar id='TUCR258'/>
<cq>24.8</cq>
</data>
</react>
<react id='C10'>
<sample id='GI-ME-N_amplified'/>
<data>
<tar id='TUCR258'/>
<cq>24.84</cq>
</data>
</react>
<react id='B11'>
<sample id='LAN5_not amplified'/>
<data>
<tar id='TUCR259'/>
<cq>31.66</cq>
</data>
</react>
<react id='B12'>
<sample id='LAN5_not amplified'/>
<data>
<tar id='TUCR259'/>
<cq>31.82</cq>
</data>
</react>
<react id='D11'>
<sample id='LAN5_amplified'/>
<data>
<tar id='TUCR259'/>
<cq>31.86</cq>
</data>
</react>
<react id='D12'>
<sample id='LAN5_amplified'/>
<data>
<tar id='TUCR259'/>
</data>
</react>
<react id='A11'>
<sample id='GI-ME-N_not amplified'/>
<data>
<tar id='TUCR259'/>
<cq>39.84</cq>
</data>
</react>
<react id='A12'>
<sample id='GI-ME-N_not amplified'/>
<data>
<tar id='TUCR259'/>
<cq>40.16</cq>
</data>
</react>
<react id='C11'>
<sample id='GI-ME-N_amplified'/>
<data>
<tar id='TUCR259'/>
<cq>39.98</cq>
</data>
</react>
<react id='C12'>
<sample id='GI-ME-N_amplified'/>
<data>
<tar id='TUCR259'/>
<cq>40.02</cq>
</data>
</react>
<react id='H1'>
<sample id='LAN5_not amplified'/>
<data>
<tar id='TUCR260'/>
<cq>40</cq>
</data>
</react>
<react id='H2'>
<sample id='LAN5_not amplified'/>
<data>
<tar id='TUCR260'/>
</data>
</react>
<react id='F1'>
<sample id='LAN5_amplified'/>
<data>
<tar id='TUCR260'/>
<cq>32</cq>
</data>
</react>
<react id='F2'>
<sample id='LAN5_amplified'/>
<data>
<tar id='TUCR260'/>
<cq>34.74</cq>
</data>
</react>
<react id='E1'>
<sample id='GI-ME-N_not amplified'/>
<data>
<tar id='TUCR260'/>
<cq>29.93</cq>
</data>
</react>
<react id='E2'>
<sample id='GI-ME-N_not amplified'/>
<data>
<tar id='TUCR260'/>
<cq>31.21</cq>
</data>
</react>
<react id='G1'>
<sample id='GI-ME-N_amplified'/>
<data>
<tar id='TUCR260'/>
<cq>30.91</cq>
</data>
</react>
<react id='G2'>
<sample id='GI-ME-N_amplified'/>
<data>
<tar id='TUCR260'/>
</data>
</react>
<react id='H3'>
<sample id='LAN5_not amplified'/>
<data>
<tar id='TUCR261'/>
<cq>40</cq>
</data>
</react>
<react id='H4'>
<sample id='LAN5_not amplified'/>
<data>
<tar id='TUCR261'/>
</data>
</react>
<react id='F3'>
<sample id='LAN5_amplified'/>
<data>
<tar id='TUCR261'/>
<cq>40</cq>
</data>
</react>
<react id='F4'>
<sample id='LAN5_amplified'/>
<data>
<tar id='TUCR261'/>
</data>
</react>
<react id='E3'>
<sample id='GI-ME-N_not amplified'/>
<data>
<tar id='TUCR261'/>
<cq>30.49</cq>
</data>
</react>
<react id='E4'>
<sample id='GI-ME-N_not amplified'/>
<data>
<tar id='TUCR261'/>
<cq>31.51</cq>
</data>
</react>
<react id='G3'>
<sample id='GI-ME-N_amplified'/>
<data>
<tar id='TUCR261'/>
<cq>27.94</cq>
</data>
</react>
<react id='G4'>
<sample id='GI-ME-N_amplified'/>
<data>
<tar id='TUCR261'/>
<cq>28.2</cq>
</data>
</react>
<react id='F5'>
<sample id='LAN5_not amplified'/>
<data>
<tar id='TUCR262'/>
<cq>21.28</cq>
</data>
</react>
<react id='F6'>
<sample id='LAN5_not amplified'/>
<data>
<tar id='TUCR262'/>
<cq>21.48</cq>
</data>
</react>
<react id='H5'>
<sample id='LAN5_amplified'/>
<data>
<tar id='TUCR262'/>
<cq>17.82</cq>
</data>
</react>
<react id='H6'>
<sample id='LAN5_amplified'/>
<data>
<tar id='TUCR262'/>
<cq>17.84</cq>
</data>
</react>
<react id='E5'>
<sample id='GI-ME-N_not amplified'/>
<data>
<tar id='TUCR262'/>
<cq>40</cq>
</data>
</react>
<react id='E6'>
<sample id='GI-ME-N_not amplified'/>
<data>
<tar id='TUCR262'/>
<cq>40</cq>
</data>
</react>
<react id='G5'>
<sample id='GI-ME-N_amplified'/>
<data>
<tar id='TUCR262'/>
<cq>30.79</cq>
</data>
</react>
<react id='G6'>
<sample id='GI-ME-N_amplified'/>
<data>
<tar id='TUCR262'/>
<cq>31.71</cq>
</data>
</react>
<react id='F7'>
<sample id='LAN5_not amplified'/>
<data>
<tar id='TUCR263'/>
<cq>20.65</cq>
</data>
</react>
<react id='F8'>
<sample id='LAN5_not amplified'/>
<data>
<tar id='TUCR263'/>
<cq>20.71</cq>
</data>
</react>
<react id='H7'>
<sample id='LAN5_amplified'/>
<data>
<tar id='TUCR263'/>
<cq>18.59</cq>
</data>
</react>
<react id='H8'>
<sample id='LAN5_amplified'/>
<data>
<tar id='TUCR263'/>
</data>
</react>
<react id='E7'>
<sample id='GI-ME-N_not amplified'/>
<data>
<tar id='TUCR263'/>
<cq>21.14</cq>
</data>
</react>
<react id='E8'>
<sample id='GI-ME-N_not amplified'/>
<data>
<tar id='TUCR263'/>
<cq>21.46</cq>
</data>
</react>
<react id='G7'>
<sample id='GI-ME-N_amplified'/>
<data>
<tar id='TUCR263'/>
<cq>18.94</cq>
</data>
</react>
<react id='G8'>
<sample id='GI-ME-N_amplified'/>
<data>
<tar id='TUCR263'/>
<cq>18.96</cq>
</data>
</react>
<react id='F9'>
<sample id='LAN5_not amplified'/>
<data>
<tar id='TUCR264'/>
<cq>22.83</cq>
</data>
</react>
<react id='F10'>
<sample id='LAN5_not amplified'/>
<data>
<tar id='TUCR264'/>
<cq>23.07</cq>
</data>
</react>
<react id='H9'>
<sample id='LAN5_amplified'/>
<data>
<tar id='TUCR264'/>
<cq>20.23</cq>
</data>
</react>
<react id='H10'>
<sample id='LAN5_amplified'/>
<data>
<tar id='TUCR264'/>
<cq>20.41</cq>
</data>
</react>
<react id='E9'>
<sample id='GI-ME-N_not amplified'/>
<data>
<tar id='TUCR264'/>
<cq>20.42</cq>
</data>
</react>
<react id='E10'>
<sample id='GI-ME-N_not amplified'/>
<data>
<tar id='TUCR264'/>
<cq>20.76</cq>
</data>
</react>
<react id='G9'>
<sample id='GI-ME-N_amplified'/>
<data>
<tar id='TUCR264'/>
<cq>18.49</cq>
</data>
</react>
<react id='G10'>
<sample id='GI-ME-N_amplified'/>
<data>
<tar id='TUCR264'/>
<cq>18.51</cq>
</data>
</react>
<react id='F11'>
<sample id='LAN5_not amplified'/>
<data>
<tar id='TUCR265'/>
<cq>40</cq>
</data>
</react>
<react id='F12'>
<sample id='LAN5_not amplified'/>
<data>
<tar id='TUCR265'/>
</data>
</react>
<react id='H11'>
<sample id='LAN5_amplified'/>
<data>
<tar id='TUCR265'/>
<cq>32.63</cq>
</data>
</react>
<react id='H12'>
<sample id='LAN5_amplified'/>
<data>
<tar id='TUCR265'/>
<cq>33.21</cq>
</data>
</react>
<react id='E11'>
<sample id='GI-ME-N_not amplified'/>
<data>
<tar id='TUCR265'/>
<cq>22.79</cq>
</data>
</react>
<react id='E12'>
<sample id='GI-ME-N_not amplified'/>
<data>
<tar id='TUCR265'/>
<cq>22.99</cq>
</data>
</react>
<react id='G11'>
<sample id='GI-ME-N_amplified'/>
<data>
<tar id='TUCR265'/>
<cq>20.25</cq>
</data>
</react>
<react id='G12'>
<sample id='GI-ME-N_amplified'/>
<data>
<tar id='TUCR265'/>
<cq>20.39</cq>
</data>
</react>
</run>
<run id='run023'>
<instrument>RealPlex4 system (Eppendorf, Hamburg, Germany</instrument>
<dataCollectionSoftware>
<name>RealPlex</name>
<version>2.0</version>
</dataCollectionSoftware>
<backgroundDeterminationMethod>Noiseband</backgroundDeterminationMethod>
<cqDetectionMethod>automated threshold and baseline settings</cqDetectionMethod>
<pcrFormat>free format</pcrFormat>
<react id='B1'>
<sample id='LAN5_not amplified'/>
<data>
<tar id='TUCR266'/>
<cq>27.53</cq>
</data>
</react>
<react id='B2'>
<sample id='LAN5_not amplified'/>
<data>
<tar id='TUCR266'/>
<cq>27.75</cq>
</data>
</react>
<react id='D1'>
<sample id='LAN5_amplified'/>
<data>
<tar id='TUCR266'/>
<cq>25.78</cq>
</data>
</react>
<react id='D2'>
<sample id='LAN5_amplified'/>
<data>
<tar id='TUCR266'/>
</data>
</react>
<react id='A1'>
<sample id='GI-ME-N_not amplified'/>
<data>
<tar id='TUCR266'/>
<cq>31.97</cq>
</data>
</react>
<react id='A2'>
<sample id='GI-ME-N_not amplified'/>
<data>
<tar id='TUCR266'/>
<cq>32.27</cq>
</data>
</react>
<react id='C1'>
<sample id='GI-ME-N_amplified'/>
<data>
<tar id='TUCR266'/>
<cq>30.74</cq>
</data>
</react>
<react id='C2'>
<sample id='GI-ME-N_amplified'/>
<data>
<tar id='TUCR266'/>
<cq>31.3</cq>
</data>
</react>
<react id='B3'>
<sample id='LAN5_not amplified'/>
<data>
<tar id='TUCR267'/>
<cq>27.77</cq>
</data>
</react>
<react id='B4'>
<sample id='LAN5_not amplified'/>
<data>
<tar id='TUCR267'/>
<cq>27.87</cq>
</data>
</react>
<react id='D3'>
<sample id='LAN5_amplified'/>
<data>
<tar id='TUCR267'/>
<cq>25.68</cq>
</data>
</react>
<react id='D4'>
<sample id='LAN5_amplified'/>
<data>
<tar id='TUCR267'/>
<cq>25.82</cq>
</data>
</react>
<react id='A3'>
<sample id='GI-ME-N_not amplified'/>
<data>
<tar id='TUCR267'/>
<cq>27.25</cq>
</data>
</react>
<react id='A4'>
<sample id='GI-ME-N_not amplified'/>
<data>
<tar id='TUCR267'/>
<cq>27.29</cq>
</data>
</react>
<react id='C3'>
<sample id='GI-ME-N_amplified'/>
<data>
<tar id='TUCR267'/>
<cq>25.22</cq>
</data>
</react>
<react id='C4'>
<sample id='GI-ME-N_amplified'/>
<data>
<tar id='TUCR267'/>
<cq>25.24</cq>
</data>
</react>
<react id='B5'>
<sample id='LAN5_not amplified'/>
<data>
<tar id='TUCR268'/>
<cq>25.82</cq>
</data>
</react>
<react id='B6'>
<sample id='LAN5_not amplified'/>
<data>
<tar id='TUCR268'/>
<cq>26.1</cq>
</data>
</react>
<react id='D5'>
<sample id='LAN5_amplified'/>
<data>
<tar id='TUCR268'/>
<cq>24.15</cq>
</data>
</react>
<react id='D6'>
<sample id='LAN5_amplified'/>
<data>
<tar id='TUCR268'/>
<cq>24.17</cq>
</data>
</react>
<react id='A5'>
<sample id='GI-ME-N_not amplified'/>
<data>
<tar id='TUCR268'/>
<cq>24.69</cq>
</data>
</react>
<react id='A6'>
<sample id='GI-ME-N_not amplified'/>
<data>
<tar id='TUCR268'/>
<cq>25.17</cq>
</data>
</react>
<react id='C5'>
<sample id='GI-ME-N_amplified'/>
<data>
<tar id='TUCR268'/>
<cq>22.16</cq>
</data>
</react>
<react id='C6'>
<sample id='GI-ME-N_amplified'/>
<data>
<tar id='TUCR268'/>
<cq>22.2</cq>
</data>
</react>
<react id='B7'>
<sample id='LAN5_not amplified'/>
<data>
<tar id='TUCR269'/>
<cq>25.78</cq>
</data>
</react>
<react id='B8'>
<sample id='LAN5_not amplified'/>
<data>
<tar id='TUCR269'/>
<cq>26.08</cq>
</data>
</react>
<react id='D7'>
<sample id='LAN5_amplified'/>
<data>
<tar id='TUCR269'/>
<cq>24.15</cq>
</data>
</react>
<react id='D8'>
<sample id='LAN5_amplified'/>
<data>
<tar id='TUCR269'/>
<cq>24.39</cq>
</data>
</react>
<react id='A7'>
<sample id='GI-ME-N_not amplified'/>
<data>
<tar id='TUCR269'/>
<cq>27.16</cq>
</data>
</react>
<react id='A8'>
<sample id='GI-ME-N_not amplified'/>
<data>
<tar id='TUCR269'/>
<cq>27.34</cq>
</data>
</react>
<react id='C7'>
<sample id='GI-ME-N_amplified'/>
<data>
<tar id='TUCR269'/>
<cq>25.53</cq>
</data>
</react>
<react id='C8'>
<sample id='GI-ME-N_amplified'/>
<data>
<tar id='TUCR269'/>
<cq>25.71</cq>
</data>
</react>
<react id='B9'>
<sample id='LAN5_not amplified'/>
<data>
<tar id='TUCR270'/>
<cq>27.81</cq>
</data>
</react>
<react id='B10'>
<sample id='LAN5_not amplified'/>
<data>
<tar id='TUCR270'/>
<cq>27.91</cq>
</data>
</react>
<react id='D9'>
<sample id='LAN5_amplified'/>
<data>
<tar id='TUCR270'/>
<cq>25.71</cq>
</data>
</react>
<react id='D10'>
<sample id='LAN5_amplified'/>
<data>
<tar id='TUCR270'/>
<cq>25.75</cq>
</data>
</react>
<react id='A9'>
<sample id='GI-ME-N_not amplified'/>
<data>
<tar id='TUCR270'/>
<cq>25.83</cq>
</data>
</react>
<react id='A10'>
<sample id='GI-ME-N_not amplified'/>
<data>
<tar id='TUCR270'/>
<cq>26.11</cq>
</data>
</react>
<react id='C9'>
<sample id='GI-ME-N_amplified'/>
<data>
<tar id='TUCR270'/>
<cq>25.5</cq>
</data>
</react>
<react id='C10'>
<sample id='GI-ME-N_amplified'/>
<data>
<tar id='TUCR270'/>
<cq>25.56</cq>
</data>
</react>
<react id='B11'>
<sample id='LAN5_not amplified'/>
<data>
<tar id='TUCR271'/>
<cq>25.47</cq>
</data>
</react>
<react id='B12'>
<sample id='LAN5_not amplified'/>
<data>
<tar id='TUCR271'/>
<cq>25.55</cq>
</data>
</react>
<react id='D11'>
<sample id='LAN5_amplified'/>
<data>
<tar id='TUCR271'/>
<cq>23.71</cq>
</data>
</react>
<react id='D12'>
<sample id='LAN5_amplified'/>
<data>
<tar id='TUCR271'/>
<cq>23.95</cq>
</data>
</react>
<react id='A11'>
<sample id='GI-ME-N_not amplified'/>
<data>
<tar id='TUCR271'/>
<cq>25.33</cq>
</data>
</react>
<react id='A12'>
<sample id='GI-ME-N_not amplified'/>
<data>
<tar id='TUCR271'/>
<cq>25.89</cq>
</data>
</react>
<react id='C11'>
<sample id='GI-ME-N_amplified'/>
<data>
<tar id='TUCR271'/>
<cq>23.47</cq>
</data>
</react>
<react id='C12'>
<sample id='GI-ME-N_amplified'/>
<data>
<tar id='TUCR271'/>
<cq>23.73</cq>
</data>
</react>
<react id='H1'>
<sample id='LAN5_not amplified'/>
<data>
<tar id='TUCR272'/>
<cq>25.39</cq>
</data>
</react>
<react id='H2'>
<sample id='LAN5_not amplified'/>
<data>
<tar id='TUCR272'/>
<cq>25.53</cq>
</data>
</react>
<react id='F1'>
<sample id='LAN5_amplified'/>
<data>
<tar id='TUCR272'/>
<cq>22.93</cq>
</data>
</react>
<react id='F2'>
<sample id='LAN5_amplified'/>
<data>
<tar id='TUCR272'/>
<cq>22.95</cq>
</data>
</react>
<react id='E1'>
<sample id='GI-ME-N_not amplified'/>
<data>
<tar id='TUCR272'/>
<cq>27.98</cq>
</data>
</react>
<react id='E2'>
<sample id='GI-ME-N_not amplified'/>
<data>
<tar id='TUCR272'/>
<cq>28.16</cq>
</data>
</react>
<react id='G1'>
<sample id='GI-ME-N_amplified'/>
<data>
<tar id='TUCR272'/>
<cq>25.59</cq>
</data>
</react>
<react id='G2'>
<sample id='GI-ME-N_amplified'/>
<data>
<tar id='TUCR272'/>
<cq>25.73</cq>
</data>
</react>
<react id='H3'>
<sample id='LAN5_not amplified'/>
<data>
<tar id='TUCR273'/>
<cq>25.82</cq>
</data>
</react>
<react id='H4'>
<sample id='LAN5_not amplified'/>
<data>
<tar id='TUCR273'/>
<cq>25.9</cq>
</data>
</react>
<react id='F3'>
<sample id='LAN5_amplified'/>
<data>
<tar id='TUCR273'/>
<cq>23.28</cq>
</data>
</react>
<react id='F4'>
<sample id='LAN5_amplified'/>
<data>
<tar id='TUCR273'/>
<cq>23.46</cq>
</data>
</react>
<react id='E3'>
<sample id='GI-ME-N_not amplified'/>
<data>
<tar id='TUCR273'/>
<cq>25.07</cq>
</data>
</react>
<react id='E4'>
<sample id='GI-ME-N_not amplified'/>
<data>
<tar id='TUCR273'/>
<cq>25.53</cq>
</data>
</react>
<react id='G3'>
<sample id='GI-ME-N_amplified'/>
<data>
<tar id='TUCR273'/>
<cq>23.41</cq>
</data>
</react>
<react id='G4'>
<sample id='GI-ME-N_amplified'/>
<data>
<tar id='TUCR273'/>
<cq>23.43</cq>
</data>
</react>
<react id='F5'>
<sample id='LAN5_not amplified'/>
<data>
<tar id='TUCR274'/>
<cq>26.1</cq>
</data>
</react>
<react id='F6'>
<sample id='LAN5_not amplified'/>
<data>
<tar id='TUCR274'/>
<cq>26.3</cq>
</data>
</react>
<react id='H5'>
<sample id='LAN5_amplified'/>
<data>
<tar id='TUCR274'/>
<cq>24.6</cq>
</data>
</react>
<react id='H6'>
<sample id='LAN5_amplified'/>
<data>
<tar id='TUCR274'/>
<cq>24.62</cq>
</data>
</react>
<react id='E5'>
<sample id='GI-ME-N_not amplified'/>
<data>
<tar id='TUCR274'/>
<cq>25.19</cq>
</data>
</react>
<react id='E6'>
<sample id='GI-ME-N_not amplified'/>
<data>
<tar id='TUCR274'/>
<cq>25.45</cq>
</data>
</react>
<react id='G5'>
<sample id='GI-ME-N_amplified'/>
<data>
<tar id='TUCR274'/>
<cq>22.68</cq>
</data>
</react>
<react id='G6'>
<sample id='GI-ME-N_amplified'/>
<data>
<tar id='TUCR274'/>
<cq>22.88</cq>
</data>
</react>
<react id='F7'>
<sample id='LAN5_not amplified'/>
<data>
<tar id='TUCR275'/>
<cq>25.36</cq>
</data>
</react>
<react id='F8'>
<sample id='LAN5_not amplified'/>
<data>
<tar id='TUCR275'/>
<cq>25.96</cq>
</data>
</react>
<react id='H7'>
<sample id='LAN5_amplified'/>
<data>
<tar id='TUCR275'/>
<cq>23.08</cq>
</data>
</react>
<react id='H8'>
<sample id='LAN5_amplified'/>
<data>
<tar id='TUCR275'/>
</data>
</react>
<react id='E7'>
<sample id='GI-ME-N_not amplified'/>
<data>
<tar id='TUCR275'/>
<cq>25.63</cq>
</data>
</react>
<react id='E8'>
<sample id='GI-ME-N_not amplified'/>
<data>
<tar id='TUCR275'/>
<cq>25.83</cq>
</data>
</react>
<react id='G7'>
<sample id='GI-ME-N_amplified'/>
<data>
<tar id='TUCR275'/>
<cq>23.01</cq>
</data>
</react>
<react id='G8'>
<sample id='GI-ME-N_amplified'/>
<data>
<tar id='TUCR275'/>
<cq>23.17</cq>
</data>
</react>
<react id='F9'>
<sample id='LAN5_not amplified'/>
<data>
<tar id='TUCR276'/>
<cq>26.67</cq>
</data>
</react>
<react id='F10'>
<sample id='LAN5_not amplified'/>
<data>
<tar id='TUCR276'/>
</data>
</react>
<react id='H9'>
<sample id='LAN5_amplified'/>
<data>
<tar id='TUCR276'/>
<cq>24.53</cq>
</data>
</react>
<react id='H10'>
<sample id='LAN5_amplified'/>
<data>
<tar id='TUCR276'/>
<cq>24.57</cq>
</data>
</react>
<react id='E9'>
<sample id='GI-ME-N_not amplified'/>
<data>
<tar id='TUCR276'/>
<cq>25.86</cq>
</data>
</react>
<react id='E10'>
<sample id='GI-ME-N_not amplified'/>
<data>
<tar id='TUCR276'/>
<cq>26.06</cq>
</data>
</react>
<react id='G9'>
<sample id='GI-ME-N_amplified'/>
<data>
<tar id='TUCR276'/>
<cq>23.15</cq>
</data>
</react>
<react id='G10'>
<sample id='GI-ME-N_amplified'/>
<data>
<tar id='TUCR276'/>
<cq>23.19</cq>
</data>
</react>
<react id='F11'>
<sample id='LAN5_not amplified'/>
<data>
<tar id='TUCR277'/>
<cq>26.02</cq>
</data>
</react>
<react id='F12'>
<sample id='LAN5_not amplified'/>
<data>
<tar id='TUCR277'/>
<cq>26.36</cq>
</data>
</react>
<react id='H11'>
<sample id='LAN5_amplified'/>
<data>
<tar id='TUCR277'/>
<cq>24.05</cq>
</data>
</react>
<react id='H12'>
<sample id='LAN5_amplified'/>
<data>
<tar id='TUCR277'/>
</data>
</react>
<react id='E11'>
<sample id='GI-ME-N_not amplified'/>
<data>
<tar id='TUCR277'/>
<cq>25.34</cq>
</data>
</react>
<react id='E12'>
<sample id='GI-ME-N_not amplified'/>
<data>
<tar id='TUCR277'/>
<cq>25.52</cq>
</data>
</react>
<react id='G11'>
<sample id='GI-ME-N_amplified'/>
<data>
<tar id='TUCR277'/>
<cq>23.83</cq>
</data>
</react>
<react id='G12'>
<sample id='GI-ME-N_amplified'/>
<data>
<tar id='TUCR277'/>
<cq>23.85</cq>
</data>
</react>
</run>
<run id='run024'>
<instrument>RealPlex4 system (Eppendorf, Hamburg, Germany</instrument>
<dataCollectionSoftware>
<name>RealPlex</name>
<version>2.0</version>
</dataCollectionSoftware>
<backgroundDeterminationMethod>Noiseband</backgroundDeterminationMethod>
<cqDetectionMethod>automated threshold and baseline settings</cqDetectionMethod>
<pcrFormat>free format</pcrFormat>
<react id='B1'>
<sample id='LAN5_not amplified'/>
<data>
<tar id='TUCR290'/>
<cq>25.5</cq>
</data>
</react>
<react id='B2'>
<sample id='LAN5_not amplified'/>
<data>
<tar id='TUCR290'/>
<cq>25.8</cq>
</data>
</react>
<react id='D1'>
<sample id='LAN5_amplified'/>
<data>
<tar id='TUCR290'/>
<cq>23.52</cq>
</data>
</react>
<react id='D2'>
<sample id='LAN5_amplified'/>
<data>
<tar id='TUCR290'/>
<cq>23.6</cq>
</data>
</react>
<react id='A1'>
<sample id='GI-ME-N_not amplified'/>
<data>
<tar id='TUCR290'/>
<cq>30.45</cq>
</data>
</react>
<react id='A2'>
<sample id='GI-ME-N_not amplified'/>
<data>
<tar id='TUCR290'/>
<cq>31.99</cq>
</data>
</react>
<react id='C1'>
<sample id='GI-ME-N_amplified'/>
<data>
<tar id='TUCR290'/>
<cq>28.88</cq>
</data>
</react>
<react id='C2'>
<sample id='GI-ME-N_amplified'/>
<data>
<tar id='TUCR290'/>
<cq>29.32</cq>
</data>
</react>
<react id='B3'>
<sample id='LAN5_not amplified'/>
<data>
<tar id='TUCR291'/>
<cq>40</cq>
</data>
</react>
<react id='B4'>
<sample id='LAN5_not amplified'/>
<data>
<tar id='TUCR291'/>
</data>
</react>
<react id='D3'>
<sample id='LAN5_amplified'/>
<data>
<tar id='TUCR291'/>
<cq>29.94</cq>
</data>
</react>
<react id='D4'>
<sample id='LAN5_amplified'/>
<data>
<tar id='TUCR291'/>
<cq>31.2</cq>
</data>
</react>
<react id='A3'>
<sample id='GI-ME-N_not amplified'/>
<data>
<tar id='TUCR291'/>
<cq>29.63</cq>
</data>
</react>
<react id='A4'>
<sample id='GI-ME-N_not amplified'/>
<data>
<tar id='TUCR291'/>
<cq>29.67</cq>
</data>
</react>
<react id='C3'>
<sample id='GI-ME-N_amplified'/>
<data>
<tar id='TUCR291'/>
<cq>27.61</cq>
</data>
</react>
<react id='C4'>
<sample id='GI-ME-N_amplified'/>
<data>
<tar id='TUCR291'/>
<cq>27.79</cq>
</data>
</react>
<react id='B5'>
<sample id='LAN5_not amplified'/>
<data>
<tar id='TUCR292'/>
<cq>31.58</cq>
</data>
</react>
<react id='B6'>
<sample id='LAN5_not amplified'/>
<data>
<tar id='TUCR292'/>
</data>
</react>
<react id='D5'>
<sample id='LAN5_amplified'/>
<data>
<tar id='TUCR292'/>
<cq>31.52</cq>
</data>
</react>
<react id='D6'>
<sample id='LAN5_amplified'/>
<data>
<tar id='TUCR292'/>
</data>
</react>
<react id='A5'>
<sample id='GI-ME-N_not amplified'/>
<data>
<tar id='TUCR292'/>
<cq>25.42</cq>
</data>
</react>
<react id='A6'>
<sample id='GI-ME-N_not amplified'/>
<data>
<tar id='TUCR292'/>
<cq>25.48</cq>
</data>
</react>
<react id='C5'>
<sample id='GI-ME-N_amplified'/>
<data>
<tar id='TUCR292'/>
<cq>23.58</cq>
</data>
</react>
<react id='C6'>
<sample id='GI-ME-N_amplified'/>
<data>
<tar id='TUCR292'/>
<cq>23.62</cq>
</data>
</react>
<react id='B7'>
<sample id='LAN5_not amplified'/>
<data>
<tar id='TUCR293'/>
<cq>40</cq>
</data>
</react>
<react id='B8'>
<sample id='LAN5_not amplified'/>
<data>
<tar id='TUCR293'/>
</data>
</react>
<react id='D7'>
<sample id='LAN5_amplified'/>
<data>
<tar id='TUCR293'/>
<cq>33.02</cq>
</data>
</react>
<react id='D8'>
<sample id='LAN5_amplified'/>
<data>
<tar id='TUCR293'/>
<cq>33.6</cq>
</data>
</react>
<react id='A7'>
<sample id='GI-ME-N_not amplified'/>
<data>
<tar id='TUCR293'/>
<cq>40</cq>
</data>
</react>
<react id='A8'>
<sample id='GI-ME-N_not amplified'/>
<data>
<tar id='TUCR293'/>
<cq>40</cq>
</data>
</react>
<react id='C7'>
<sample id='GI-ME-N_amplified'/>
<data>
<tar id='TUCR293'/>
<cq>31.3</cq>
</data>
</react>
<react id='C8'>
<sample id='GI-ME-N_amplified'/>
<data>
<tar id='TUCR293'/>
</data>
</react>
<react id='B9'>
<sample id='LAN5_not amplified'/>
<data>
<tar id='TUCR294'/>
<cq>31.02</cq>
</data>
</react>
<react id='B10'>
<sample id='LAN5_not amplified'/>
<data>
<tar id='TUCR294'/>
<cq>31.92</cq>
</data>
</react>
<react id='D9'>
<sample id='LAN5_amplified'/>
<data>
<tar id='TUCR294'/>
<cq>29.14</cq>
</data>
</react>
<react id='D10'>
<sample id='LAN5_amplified'/>
<data>
<tar id='TUCR294'/>
<cq>29.18</cq>
</data>
</react>
<react id='A9'>
<sample id='GI-ME-N_not amplified'/>
<data>
<tar id='TUCR294'/>
<cq>32.06</cq>
</data>
</react>
<react id='A10'>
<sample id='GI-ME-N_not amplified'/>
<data>
<tar id='TUCR294'/>
<cq>40</cq>
</data>
</react>
<react id='C9'>
<sample id='GI-ME-N_amplified'/>
<data>
<tar id='TUCR294'/>
<cq>32.3</cq>
</data>
</react>
<react id='C10'>
<sample id='GI-ME-N_amplified'/>
<data>
<tar id='TUCR294'/>
</data>
</react>
<react id='B11'>
<sample id='LAN5_not amplified'/>
<data>
<tar id='TUCR295'/>
<cq>32.51</cq>
</data>
</react>
<react id='B12'>
<sample id='LAN5_not amplified'/>
<data>
<tar id='TUCR295'/>
<cq>32.53</cq>
</data>
</react>
<react id='D11'>
<sample id='LAN5_amplified'/>
<data>
<tar id='TUCR295'/>
<cq>34.42</cq>
</data>
</react>
<react id='D12'>
<sample id='LAN5_amplified'/>
<data>
<tar id='TUCR295'/>
</data>
</react>
<react id='A11'>
<sample id='GI-ME-N_not amplified'/>
<data>
<tar id='TUCR295'/>
<cq>33.63</cq>
</data>
</react>
<react id='A12'>
<sample id='GI-ME-N_not amplified'/>
<data>
<tar id='TUCR295'/>
</data>
</react>
<react id='C11'>
<sample id='GI-ME-N_amplified'/>
<data>
<tar id='TUCR295'/>
<cq>30.94</cq>
</data>
</react>
<react id='C12'>
<sample id='GI-ME-N_amplified'/>
<data>
<tar id='TUCR295'/>
</data>
</react>
<react id='H1'>
<sample id='LAN5_not amplified'/>
<data>
<tar id='TUCR296'/>
<cq>28.84</cq>
</data>
</react>
<react id='H2'>
<sample id='LAN5_not amplified'/>
<data>
<tar id='TUCR296'/>
<cq>28.88</cq>
</data>
</react>
<react id='F1'>
<sample id='LAN5_amplified'/>
<data>
<tar id='TUCR296'/>
<cq>30.07</cq>
</data>
</react>
<react id='F2'>
<sample id='LAN5_amplified'/>
<data>
<tar id='TUCR296'/>
<cq>30.55</cq>
</data>
</react>
<react id='E1'>
<sample id='GI-ME-N_not amplified'/>
<data>
<tar id='TUCR296'/>
<cq>31.62</cq>
</data>
</react>
<react id='E2'>
<sample id='GI-ME-N_not amplified'/>
<data>
<tar id='TUCR296'/>
<cq>32.9</cq>
</data>
</react>
<react id='G1'>
<sample id='GI-ME-N_amplified'/>
<data>
<tar id='TUCR296'/>
<cq>29.48</cq>
</data>
</react>
<react id='G2'>
<sample id='GI-ME-N_amplified'/>
<data>
<tar id='TUCR296'/>
<cq>29.56</cq>
</data>
</react>
<react id='H3'>
<sample id='LAN5_not amplified'/>
<data>
<tar id='TUCR297'/>
<cq>39.98</cq>
</data>
</react>
<react id='H4'>
<sample id='LAN5_not amplified'/>
<data>
<tar id='TUCR297'/>
<cq>40.02</cq>
</data>
</react>
<react id='F3'>
<sample id='LAN5_amplified'/>
<data>
<tar id='TUCR297'/>
<cq>39.76</cq>
</data>
</react>
<react id='F4'>
<sample id='LAN5_amplified'/>
<data>
<tar id='TUCR297'/>
<cq>40.24</cq>
</data>
</react>
<react id='E3'>
<sample id='GI-ME-N_not amplified'/>
<data>
<tar id='TUCR297'/>
<cq>32.02</cq>
</data>
</react>
<react id='E4'>
<sample id='GI-ME-N_not amplified'/>
<data>
<tar id='TUCR297'/>
<cq>33.84</cq>
</data>
</react>
<react id='G3'>
<sample id='GI-ME-N_amplified'/>
<data>
<tar id='TUCR297'/>
<cq>33.3</cq>
</data>
</react>
<react id='G4'>
<sample id='GI-ME-N_amplified'/>
<data>
<tar id='TUCR297'/>
</data>
</react>
<react id='F5'>
<sample id='LAN5_not amplified'/>
<data>
<tar id='TUCR298'/>
<cq>30.54</cq>
</data>
</react>
<react id='F6'>
<sample id='LAN5_not amplified'/>
<data>
<tar id='TUCR298'/>
<cq>32.1</cq>
</data>
</react>
<react id='H5'>
<sample id='LAN5_amplified'/>
<data>
<tar id='TUCR298'/>
<cq>305.84</cq>
</data>
</react>
<react id='H6'>
<sample id='LAN5_amplified'/>
<data>
<tar id='TUCR298'/>
<cq>306.16</cq>
</data>
</react>
<react id='E5'>
<sample id='GI-ME-N_not amplified'/>
<data>
<tar id='TUCR298'/>
<cq>28.32</cq>
</data>
</react>
<react id='E6'>
<sample id='GI-ME-N_not amplified'/>
<data>
<tar id='TUCR298'/>
<cq>29.02</cq>
</data>
</react>
<react id='G5'>
<sample id='GI-ME-N_amplified'/>
<data>
<tar id='TUCR298'/>
<cq>26.88</cq>
</data>
</react>
<react id='G6'>
<sample id='GI-ME-N_amplified'/>
<data>
<tar id='TUCR298'/>
<cq>26.9</cq>
</data>
</react>
<react id='F7'>
<sample id='LAN5_not amplified'/>
<data>
<tar id='TUCR299'/>
<cq>40</cq>
</data>
</react>
<react id='F8'>
<sample id='LAN5_not amplified'/>
<data>
<tar id='TUCR299'/>
</data>
</react>
<react id='H7'>
<sample id='LAN5_amplified'/>
<data>
<tar id='TUCR299'/>
<cq>34.23</cq>
</data>
</react>
<react id='H8'>
<sample id='LAN5_amplified'/>
<data>
<tar id='TUCR299'/>
</data>
</react>
<react id='E7'>
<sample id='GI-ME-N_not amplified'/>
<data>
<tar id='TUCR299'/>
<cq>39.65</cq>
</data>
</react>
<react id='E8'>
<sample id='GI-ME-N_not amplified'/>
<data>
<tar id='TUCR299'/>
<cq>40.35</cq>
</data>
</react>
<react id='G7'>
<sample id='GI-ME-N_amplified'/>
<data>
<tar id='TUCR299'/>
<cq>39.99</cq>
</data>
</react>
<react id='G8'>
<sample id='GI-ME-N_amplified'/>
<data>
<tar id='TUCR299'/>
<cq>40.01</cq>
</data>
</react>
<react id='F9'>
<sample id='LAN5_not amplified'/>
<data>
<tar id='TUCR300'/>
<cq>27.47</cq>
</data>
</react>
<react id='F10'>
<sample id='LAN5_not amplified'/>
<data>
<tar id='TUCR300'/>
<cq>29.69</cq>
</data>
</react>
<react id='H9'>
<sample id='LAN5_amplified'/>
<data>
<tar id='TUCR300'/>
<cq>27.58</cq>
</data>
</react>
<react id='H10'>
<sample id='LAN5_amplified'/>
<data>
<tar id='TUCR300'/>
<cq>28.96</cq>
</data>
</react>
<react id='E9'>
<sample id='GI-ME-N_not amplified'/>
<data>
<tar id='TUCR300'/>
<cq>40</cq>
</data>
</react>
<react id='E10'>
<sample id='GI-ME-N_not amplified'/>
<data>
<tar id='TUCR300'/>
<cq>40</cq>
</data>
</react>
<react id='G9'>
<sample id='GI-ME-N_amplified'/>
<data>
<tar id='TUCR300'/>
<cq>27.63</cq>
</data>
</react>
<react id='G10'>
<sample id='GI-ME-N_amplified'/>
<data>
<tar id='TUCR300'/>
<cq>27.93</cq>
</data>
</react>
<react id='F11'>
<sample id='LAN5_not amplified'/>
<data>
<tar id='TUCR301'/>
<cq>40</cq>
</data>
</react>
<react id='F12'>
<sample id='LAN5_not amplified'/>
<data>
<tar id='TUCR301'/>
</data>
</react>
<react id='H11'>
<sample id='LAN5_amplified'/>
<data>
<tar id='TUCR301'/>
<cq>29.21</cq>
</data>
</react>
<react id='H12'>
<sample id='LAN5_amplified'/>
<data>
<tar id='TUCR301'/>
<cq>30.09</cq>
</data>
</react>
<react id='E11'>
<sample id='GI-ME-N_not amplified'/>
<data>
<tar id='TUCR301'/>
<cq>32.59</cq>
</data>
</react>
<react id='E12'>
<sample id='GI-ME-N_not amplified'/>
<data>
<tar id='TUCR301'/>
</data>
</react>
<react id='G11'>
<sample id='GI-ME-N_amplified'/>
<data>
<tar id='TUCR301'/>
<cq>30.65</cq>
</data>
</react>
<react id='G12'>
<sample id='GI-ME-N_amplified'/>
<data>
<tar id='TUCR301'/>
<cq>30.89</cq>
</data>
</react>
</run>
<run id='run025'>
<instrument>RealPlex4 system (Eppendorf, Hamburg, Germany</instrument>
<dataCollectionSoftware>
<name>RealPlex</name>
<version>2.0</version>
</dataCollectionSoftware>
<backgroundDeterminationMethod>Noiseband</backgroundDeterminationMethod>
<cqDetectionMethod>automated threshold and baseline settings</cqDetectionMethod>
<pcrFormat>free format</pcrFormat>
</run>
<run id='run026'>
<instrument>RealPlex4 system (Eppendorf, Hamburg, Germany</instrument>
<dataCollectionSoftware>
<name>RealPlex</name>
<version>2.0</version>
</dataCollectionSoftware>
<backgroundDeterminationMethod>Noiseband</backgroundDeterminationMethod>
<cqDetectionMethod>automated threshold and baseline settings</cqDetectionMethod>
<pcrFormat>free format</pcrFormat>
<react id='B1'>
<sample id='LAN5_not amplified'/>
<data>
<tar id='TUCR302'/>
<cq>31.73</cq>
</data>
</react>
<react id='B2'>
<sample id='LAN5_not amplified'/>
<data>
<tar id='TUCR302'/>
</data>
</react>
<react id='D1'>
<sample id='LAN5_amplified'/>
<data>
<tar id='TUCR302'/>
<cq>32.57</cq>
</data>
</react>
<react id='D2'>
<sample id='LAN5_amplified'/>
<data>
<tar id='TUCR302'/>
</data>
</react>
<react id='A1'>
<sample id='GI-ME-N_not amplified'/>
<data>
<tar id='TUCR302'/>
<cq>28.19</cq>
</data>
</react>
<react id='A2'>
<sample id='GI-ME-N_not amplified'/>
<data>
<tar id='TUCR302'/>
</data>
</react>
<react id='C1'>
<sample id='GI-ME-N_amplified'/>
<data>
<tar id='TUCR302'/>
<cq>25.62</cq>
</data>
</react>
<react id='C2'>
<sample id='GI-ME-N_amplified'/>
<data>
<tar id='TUCR302'/>
<cq>26.24</cq>
</data>
</react>
<react id='B3'>
<sample id='LAN5_not amplified'/>
<data>
<tar id='TUCR303'/>
<cq>26.86</cq>
</data>
</react>
<react id='B4'>
<sample id='LAN5_not amplified'/>
<data>
<tar id='TUCR303'/>
<cq>27.08</cq>
</data>
</react>
<react id='D3'>
<sample id='LAN5_amplified'/>
<data>
<tar id='TUCR303'/>
<cq>24.59</cq>
</data>
</react>
<react id='D4'>
<sample id='LAN5_amplified'/>
<data>
<tar id='TUCR303'/>
<cq>24.59</cq>
</data>
</react>
<react id='A3'>
<sample id='GI-ME-N_not amplified'/>
<data>
<tar id='TUCR303'/>
<cq>40</cq>
</data>
</react>
<react id='A4'>
<sample id='GI-ME-N_not amplified'/>
<data>
<tar id='TUCR303'/>
<cq>40</cq>
</data>
</react>
<react id='C3'>
<sample id='GI-ME-N_amplified'/>
<data>
<tar id='TUCR303'/>
<cq>28.7</cq>
</data>
</react>
<react id='C4'>
<sample id='GI-ME-N_amplified'/>
<data>
<tar id='TUCR303'/>
<cq>29.06</cq>
</data>
</react>
<react id='B5'>
<sample id='LAN5_not amplified'/>
<data>
<tar id='TUCR304'/>
<cq>28.74</cq>
</data>
</react>
<react id='B6'>
<sample id='LAN5_not amplified'/>
<data>
<tar id='TUCR304'/>
<cq>28.9</cq>
</data>
</react>
<react id='D5'>
<sample id='LAN5_amplified'/>
<data>
<tar id='TUCR304'/>
<cq>24.96</cq>
</data>
</react>
<react id='D6'>
<sample id='LAN5_amplified'/>
<data>
<tar id='TUCR304'/>
<cq>25.42</cq>
</data>
</react>
<react id='A5'>
<sample id='GI-ME-N_not amplified'/>
<data>
<tar id='TUCR304'/>
<cq>30.71</cq>
</data>
</react>
<react id='A6'>
<sample id='GI-ME-N_not amplified'/>
<data>
<tar id='TUCR304'/>
</data>
</react>
<react id='C5'>
<sample id='GI-ME-N_amplified'/>
<data>
<tar id='TUCR304'/>
<cq>30.65</cq>
</data>
</react>
<react id='C6'>
<sample id='GI-ME-N_amplified'/>
<data>
<tar id='TUCR304'/>
</data>
</react>
<react id='B7'>
<sample id='LAN5_not amplified'/>
<data>
<tar id='TUCR305'/>
<cq>26.41</cq>
</data>
</react>
<react id='B8'>
<sample id='LAN5_not amplified'/>
<data>
<tar id='TUCR305'/>
<cq>26.73</cq>
</data>
</react>
<react id='D7'>
<sample id='LAN5_amplified'/>
<data>
<tar id='TUCR305'/>
<cq>24.03</cq>
</data>
</react>
<react id='D8'>
<sample id='LAN5_amplified'/>
<data>
<tar id='TUCR305'/>
<cq>24.05</cq>
</data>
</react>
<react id='A7'>
<sample id='GI-ME-N_not amplified'/>
<data>
<tar id='TUCR305'/>
<cq>25.29</cq>
</data>
</react>
<react id='A8'>
<sample id='GI-ME-N_not amplified'/>
<data>
<tar id='TUCR305'/>
<cq>27.13</cq>
</data>
</react>
<react id='C7'>
<sample id='GI-ME-N_amplified'/>
<data>
<tar id='TUCR305'/>
<cq>23.42</cq>
</data>
</react>
<react id='C8'>
<sample id='GI-ME-N_amplified'/>
<data>
<tar id='TUCR305'/>
<cq>23.52</cq>
</data>
</react>
<react id='B9'>
<sample id='LAN5_not amplified'/>
<data>
<tar id='TUCR306'/>
<cq>26.34</cq>
</data>
</react>
<react id='B10'>
<sample id='LAN5_not amplified'/>
<data>
<tar id='TUCR306'/>
<cq>26.38</cq>
</data>
</react>
<react id='D9'>
<sample id='LAN5_amplified'/>
<data>
<tar id='TUCR306'/>
<cq>23.77</cq>
</data>
</react>
<react id='D10'>
<sample id='LAN5_amplified'/>
<data>
<tar id='TUCR306'/>
<cq>23.89</cq>
</data>
</react>
<react id='A9'>
<sample id='GI-ME-N_not amplified'/>
<data>
<tar id='TUCR306'/>
<cq>28.49</cq>
</data>
</react>
<react id='A10'>
<sample id='GI-ME-N_not amplified'/>
<data>
<tar id='TUCR306'/>
<cq>28.75</cq>
</data>
</react>
<react id='C9'>
<sample id='GI-ME-N_amplified'/>
<data>
<tar id='TUCR306'/>
<cq>26.02</cq>
</data>
</react>
<react id='C10'>
<sample id='GI-ME-N_amplified'/>
<data>
<tar id='TUCR306'/>
<cq>26.08</cq>
</data>
</react>
<react id='B11'>
<sample id='LAN5_not amplified'/>
<data>
<tar id='TUCR307'/>
<cq>26.24</cq>
</data>
</react>
<react id='B12'>
<sample id='LAN5_not amplified'/>
<data>
<tar id='TUCR307'/>
<cq>26.62</cq>
</data>
</react>
<react id='D11'>
<sample id='LAN5_amplified'/>
<data>
<tar id='TUCR307'/>
<cq>24.47</cq>
</data>
</react>
<react id='D12'>
<sample id='LAN5_amplified'/>
<data>
<tar id='TUCR307'/>
<cq>24.53</cq>
</data>
</react>
<react id='A11'>
<sample id='GI-ME-N_not amplified'/>
<data>
<tar id='TUCR307'/>
<cq>25.81</cq>
</data>
</react>
<react id='A12'>
<sample id='GI-ME-N_not amplified'/>
<data>
<tar id='TUCR307'/>
<cq>26.03</cq>
</data>
</react>
<react id='C11'>
<sample id='GI-ME-N_amplified'/>
<data>
<tar id='TUCR307'/>
<cq>23.77</cq>
</data>
</react>
<react id='C12'>
<sample id='GI-ME-N_amplified'/>
<data>
<tar id='TUCR307'/>
<cq>23.77</cq>
</data>
</react>
<react id='H1'>
<sample id='LAN5_not amplified'/>
<data>
<tar id='TUCR308'/>
<cq>25.81</cq>
</data>
</react>
<react id='H2'>
<sample id='LAN5_not amplified'/>
<data>
<tar id='TUCR308'/>
<cq>27.33</cq>
</data>
</react>
<react id='F1'>
<sample id='LAN5_amplified'/>
<data>
<tar id='TUCR308'/>
<cq>24.59</cq>
</data>
</react>
<react id='F2'>
<sample id='LAN5_amplified'/>
<data>
<tar id='TUCR308'/>
</data>
</react>
<react id='E1'>
<sample id='GI-ME-N_not amplified'/>
<data>
<tar id='TUCR308'/>
<cq>25.69</cq>
</data>
</react>
<react id='E2'>
<sample id='GI-ME-N_not amplified'/>
<data>
<tar id='TUCR308'/>
<cq>25.93</cq>
</data>
</react>
<react id='G1'>
<sample id='GI-ME-N_amplified'/>
<data>
<tar id='TUCR308'/>
<cq>23.04</cq>
</data>
</react>
<react id='G2'>
<sample id='GI-ME-N_amplified'/>
<data>
<tar id='TUCR308'/>
<cq>23.06</cq>
</data>
</react>
<react id='H3'>
<sample id='LAN5_not amplified'/>
<data>
<tar id='TUCR309'/>
<cq>25.93</cq>
</data>
</react>
<react id='H4'>
<sample id='LAN5_not amplified'/>
<data>
<tar id='TUCR309'/>
<cq>26.35</cq>
</data>
</react>
<react id='F3'>
<sample id='LAN5_amplified'/>
<data>
<tar id='TUCR309'/>
<cq>24.62</cq>
</data>
</react>
<react id='F4'>
<sample id='LAN5_amplified'/>
<data>
<tar id='TUCR309'/>
<cq>24.78</cq>
</data>
</react>
<react id='E3'>
<sample id='GI-ME-N_not amplified'/>
<data>
<tar id='TUCR309'/>
<cq>25.77</cq>
</data>
</react>
<react id='E4'>
<sample id='GI-ME-N_not amplified'/>
<data>
<tar id='TUCR309'/>
<cq>25.99</cq>
</data>
</react>
<react id='G3'>
<sample id='GI-ME-N_amplified'/>
<data>
<tar id='TUCR309'/>
<cq>23.23</cq>
</data>
</react>
<react id='G4'>
<sample id='GI-ME-N_amplified'/>
<data>
<tar id='TUCR309'/>
<cq>23.23</cq>
</data>
</react>
<react id='F5'>
<sample id='LAN5_not amplified'/>
<data>
<tar id='TUCR310'/>
<cq>27.07</cq>
</data>
</react>
<react id='F6'>
<sample id='LAN5_not amplified'/>
<data>
<tar id='TUCR310'/>
<cq>27.29</cq>
</data>
</react>
<react id='H5'>
<sample id='LAN5_amplified'/>
<data>
<tar id='TUCR310'/>
<cq>24.62</cq>
</data>
</react>
<react id='H6'>
<sample id='LAN5_amplified'/>
<data>
<tar id='TUCR310'/>
<cq>24.68</cq>
</data>
</react>
<react id='E5'>
<sample id='GI-ME-N_not amplified'/>
<data>
<tar id='TUCR310'/>
<cq>26.87</cq>
</data>
</react>
<react id='E6'>
<sample id='GI-ME-N_not amplified'/>
<data>
<tar id='TUCR310'/>
<cq>27.23</cq>
</data>
</react>
<react id='G5'>
<sample id='GI-ME-N_amplified'/>
<data>
<tar id='TUCR310'/>
<cq>24.91</cq>
</data>
</react>
<react id='G6'>
<sample id='GI-ME-N_amplified'/>
<data>
<tar id='TUCR310'/>
</data>
</react>
<react id='F7'>
<sample id='LAN5_not amplified'/>
<data>
<tar id='TUCR311'/>
<cq>23.66</cq>
</data>
</react>
<react id='F8'>
<sample id='LAN5_not amplified'/>
<data>
<tar id='TUCR311'/>
<cq>24.98</cq>
</data>
</react>
<react id='H7'>
<sample id='LAN5_amplified'/>
<data>
<tar id='TUCR311'/>
<cq>21.75</cq>
</data>
</react>
<react id='H8'>
<sample id='LAN5_amplified'/>
<data>
<tar id='TUCR311'/>
<cq>21.75</cq>
</data>
</react>
<react id='E7'>
<sample id='GI-ME-N_not amplified'/>
<data>
<tar id='TUCR311'/>
<cq>24.85</cq>
</data>
</react>
<react id='E8'>
<sample id='GI-ME-N_not amplified'/>
<data>
<tar id='TUCR311'/>
<cq>26.03</cq>
</data>
</react>
<react id='G7'>
<sample id='GI-ME-N_amplified'/>
<data>
<tar id='TUCR311'/>
<cq>23.38</cq>
</data>
</react>
<react id='G8'>
<sample id='GI-ME-N_amplified'/>
<data>
<tar id='TUCR311'/>
<cq>23.38</cq>
</data>
</react>
<react id='F9'>
<sample id='LAN5_not amplified'/>
<data>
<tar id='TUCR312'/>
<cq>40</cq>
</data>
</react>
<react id='F10'>
<sample id='LAN5_not amplified'/>
<data>
<tar id='TUCR312'/>
</data>
</react>
<react id='H9'>
<sample id='LAN5_amplified'/>
<data>
<tar id='TUCR312'/>
<cq>32.08</cq>
</data>
</react>
<react id='H10'>
<sample id='LAN5_amplified'/>
<data>
<tar id='TUCR312'/>
</data>
</react>
<react id='E9'>
<sample id='GI-ME-N_not amplified'/>
<data>
<tar id='TUCR312'/>
<cq>26.86</cq>
</data>
</react>
<react id='E10'>
<sample id='GI-ME-N_not amplified'/>
<data>
<tar id='TUCR312'/>
<cq>27.1</cq>
</data>
</react>
<react id='G9'>
<sample id='GI-ME-N_amplified'/>
<data>
<tar id='TUCR312'/>
<cq>24.28</cq>
</data>
</react>
<react id='G10'>
<sample id='GI-ME-N_amplified'/>
<data>
<tar id='TUCR312'/>
<cq>24.28</cq>
</data>
</react>
<react id='F11'>
<sample id='LAN5_not amplified'/>
<data>
<tar id='TUCR313'/>
<cq>31.82</cq>
</data>
</react>
<react id='F12'>
<sample id='LAN5_not amplified'/>
<data>
<tar id='TUCR313'/>
</data>
</react>
<react id='H11'>
<sample id='LAN5_amplified'/>
<data>
<tar id='TUCR313'/>
<cq>34.53</cq>
</data>
</react>
<react id='H12'>
<sample id='LAN5_amplified'/>
<data>
<tar id='TUCR313'/>
</data>
</react>
<react id='E11'>
<sample id='GI-ME-N_not amplified'/>
<data>
<tar id='TUCR313'/>
<cq>23.02</cq>
</data>
</react>
<react id='E12'>
<sample id='GI-ME-N_not amplified'/>
<data>
<tar id='TUCR313'/>
<cq>24.36</cq>
</data>
</react>
<react id='G11'>
<sample id='GI-ME-N_amplified'/>
<data>
<tar id='TUCR313'/>
<cq>21.54</cq>
</data>
</react>
<react id='G12'>
<sample id='GI-ME-N_amplified'/>
<data>
<tar id='TUCR313'/>
<cq>21.56</cq>
</data>
</react>
</run>
<run id='run027'>
<instrument>RealPlex4 system (Eppendorf, Hamburg, Germany</instrument>
<dataCollectionSoftware>
<name>RealPlex</name>
<version>2.0</version>
</dataCollectionSoftware>
<backgroundDeterminationMethod>Noiseband</backgroundDeterminationMethod>
<cqDetectionMethod>automated threshold and baseline settings</cqDetectionMethod>
<pcrFormat>free format</pcrFormat>
<react id='B1'>
<sample id='LAN5_not amplified'/>
<data>
<tar id='TUCR314'/>
<cq>33.41</cq>
</data>
</react>
<react id='B2'>
<sample id='LAN5_not amplified'/>
<data>
<tar id='TUCR314'/>
</data>
</react>
<react id='D1'>
<sample id='LAN5_amplified'/>
<data>
<tar id='TUCR314'/>
<cq>30.56</cq>
</data>
</react>
<react id='D2'>
<sample id='LAN5_amplified'/>
<data>
<tar id='TUCR314'/>
</data>
</react>
<react id='A1'>
<sample id='GI-ME-N_not amplified'/>
<data>
<tar id='TUCR314'/>
<cq>40</cq>
</data>
</react>
<react id='A2'>
<sample id='GI-ME-N_not amplified'/>
<data>
<tar id='TUCR314'/>
<cq>40</cq>
</data>
</react>
<react id='C1'>
<sample id='GI-ME-N_amplified'/>
<data>
<tar id='TUCR314'/>
<cq>33.2</cq>
</data>
</react>
<react id='C2'>
<sample id='GI-ME-N_amplified'/>
<data>
<tar id='TUCR314'/>
</data>
</react>
<react id='B3'>
<sample id='LAN5_not amplified'/>
<data>
<tar id='TUCR315'/>
<cq>27.36</cq>
</data>
</react>
<react id='B4'>
<sample id='LAN5_not amplified'/>
<data>
<tar id='TUCR315'/>
<cq>27.6</cq>
</data>
</react>
<react id='D3'>
<sample id='LAN5_amplified'/>
<data>
<tar id='TUCR315'/>
<cq>25.71</cq>
</data>
</react>
<react id='D4'>
<sample id='LAN5_amplified'/>
<data>
<tar id='TUCR315'/>
<cq>25.75</cq>
</data>
</react>
<react id='A3'>
<sample id='GI-ME-N_not amplified'/>
<data>
<tar id='TUCR315'/>
<cq>40</cq>
</data>
</react>
<react id='A4'>
<sample id='GI-ME-N_not amplified'/>
<data>
<tar id='TUCR315'/>
<cq>40</cq>
</data>
</react>
<react id='C3'>
<sample id='GI-ME-N_amplified'/>
<data>
<tar id='TUCR315'/>
<cq>34.1</cq>
</data>
</react>
<react id='C4'>
<sample id='GI-ME-N_amplified'/>
<data>
<tar id='TUCR315'/>
</data>
</react>
<react id='B5'>
<sample id='LAN5_not amplified'/>
<data>
<tar id='TUCR316'/>
<cq>33.07</cq>
</data>
</react>
<react id='B6'>
<sample id='LAN5_not amplified'/>
<data>
<tar id='TUCR316'/>
<cq>34.47</cq>
</data>
</react>
<react id='D5'>
<sample id='LAN5_amplified'/>
<data>
<tar id='TUCR316'/>
<cq>34.59</cq>
</data>
</react>
<react id='D6'>
<sample id='LAN5_amplified'/>
<data>
<tar id='TUCR316'/>
</data>
</react>
<react id='A5'>
<sample id='GI-ME-N_not amplified'/>
<data>
<tar id='TUCR316'/>
<cq>32.97</cq>
</data>
</react>
<react id='A6'>
<sample id='GI-ME-N_not amplified'/>
<data>
<tar id='TUCR316'/>
</data>
</react>
<react id='C5'>
<sample id='GI-ME-N_amplified'/>
<data>
<tar id='TUCR316'/>
<cq>33.24</cq>
</data>
</react>
<react id='C6'>
<sample id='GI-ME-N_amplified'/>
<data>
<tar id='TUCR316'/>
</data>
</react>
<react id='B7'>
<sample id='LAN5_not amplified'/>
<data>
<tar id='TUCR317'/>
<cq>30.08</cq>
</data>
</react>
<react id='B8'>
<sample id='LAN5_not amplified'/>
<data>
<tar id='TUCR317'/>
<cq>30.5</cq>
</data>
</react>
<react id='D7'>
<sample id='LAN5_amplified'/>
<data>
<tar id='TUCR317'/>
<cq>32.37</cq>
</data>
</react>
<react id='D8'>
<sample id='LAN5_amplified'/>
<data>
<tar id='TUCR317'/>
<cq>32.47</cq>
</data>
</react>
<react id='A7'>
<sample id='GI-ME-N_not amplified'/>
<data>
<tar id='TUCR317'/>
<cq>26.99</cq>
</data>
</react>
<react id='A8'>
<sample id='GI-ME-N_not amplified'/>
<data>
<tar id='TUCR317'/>
<cq>26.99</cq>
</data>
</react>
<react id='C7'>
<sample id='GI-ME-N_amplified'/>
<data>
<tar id='TUCR317'/>
<cq>24.77</cq>
</data>
</react>
<react id='C8'>
<sample id='GI-ME-N_amplified'/>
<data>
<tar id='TUCR317'/>
<cq>24.91</cq>
</data>
</react>
<react id='B9'>
<sample id='LAN5_not amplified'/>
<data>
<tar id='TUCR318'/>
<cq>30.69</cq>
</data>
</react>
<react id='B10'>
<sample id='LAN5_not amplified'/>
<data>
<tar id='TUCR318'/>
<cq>33.03</cq>
</data>
</react>
<react id='D9'>
<sample id='LAN5_amplified'/>
<data>
<tar id='TUCR318'/>
<cq>30.62</cq>
</data>
</react>
<react id='D10'>
<sample id='LAN5_amplified'/>
<data>
<tar id='TUCR318'/>
<cq>30.92</cq>
</data>
</react>
<react id='A9'>
<sample id='GI-ME-N_not amplified'/>
<data>
<tar id='TUCR318'/>
<cq>28.34</cq>
</data>
</react>
<react id='A10'>
<sample id='GI-ME-N_not amplified'/>
<data>
<tar id='TUCR318'/>
<cq>28.78</cq>
</data>
</react>
<react id='C9'>
<sample id='GI-ME-N_amplified'/>
<data>
<tar id='TUCR318'/>
<cq>24.41</cq>
</data>
</react>
<react id='C10'>
<sample id='GI-ME-N_amplified'/>
<data>
<tar id='TUCR318'/>
<cq>24.61</cq>
</data>
</react>
<react id='B11'>
<sample id='LAN5_not amplified'/>
<data>
<tar id='TUCR319'/>
<cq>32.86</cq>
</data>
</react>
<react id='B12'>
<sample id='LAN5_not amplified'/>
<data>
<tar id='TUCR319'/>
</data>
</react>
<react id='D11'>
<sample id='LAN5_amplified'/>
<data>
<tar id='TUCR319'/>
<cq>33.17</cq>
</data>
</react>
<react id='D12'>
<sample id='LAN5_amplified'/>
<data>
<tar id='TUCR319'/>
<cq>33.47</cq>
</data>
</react>
<react id='A11'>
<sample id='GI-ME-N_not amplified'/>
<data>
<tar id='TUCR319'/>
<cq>29.27</cq>
</data>
</react>
<react id='A12'>
<sample id='GI-ME-N_not amplified'/>
<data>
<tar id='TUCR319'/>
<cq>30.37</cq>
</data>
</react>
<react id='C11'>
<sample id='GI-ME-N_amplified'/>
<data>
<tar id='TUCR319'/>
<cq>30.95</cq>
</data>
</react>
<react id='C12'>
<sample id='GI-ME-N_amplified'/>
<data>
<tar id='TUCR319'/>
<cq>31.79</cq>
</data>
</react>
<react id='H1'>
<sample id='LAN5_not amplified'/>
<data>
<tar id='TUCR320'/>
<cq>28</cq>
</data>
</react>
<react id='H2'>
<sample id='LAN5_not amplified'/>
<data>
<tar id='TUCR320'/>
<cq>28.1</cq>
</data>
</react>
<react id='F1'>
<sample id='LAN5_amplified'/>
<data>
<tar id='TUCR320'/>
<cq>25.43</cq>
</data>
</react>
<react id='F2'>
<sample id='LAN5_amplified'/>
<data>
<tar id='TUCR320'/>
</data>
</react>
<react id='E1'>
<sample id='GI-ME-N_not amplified'/>
<data>
<tar id='TUCR320'/>
<cq>30.86</cq>
</data>
</react>
<react id='E2'>
<sample id='GI-ME-N_not amplified'/>
<data>
<tar id='TUCR320'/>
<cq>31.52</cq>
</data>
</react>
<react id='G1'>
<sample id='GI-ME-N_amplified'/>
<data>
<tar id='TUCR320'/>
<cq>28.39</cq>
</data>
</react>
<react id='G2'>
<sample id='GI-ME-N_amplified'/>
<data>
<tar id='TUCR320'/>
<cq>28.73</cq>
</data>
</react>
<react id='H3'>
<sample id='LAN5_not amplified'/>
<data>
<tar id='TUCR321'/>
<cq>27.83</cq>
</data>
</react>
<react id='H4'>
<sample id='LAN5_not amplified'/>
<data>
<tar id='TUCR321'/>
<cq>28.11</cq>
</data>
</react>
<react id='F3'>
<sample id='LAN5_amplified'/>
<data>
<tar id='TUCR321'/>
<cq>25.24</cq>
</data>
</react>
<react id='F4'>
<sample id='LAN5_amplified'/>
<data>
<tar id='TUCR321'/>
<cq>25.56</cq>
</data>
</react>
<react id='E3'>
<sample id='GI-ME-N_not amplified'/>
<data>
<tar id='TUCR321'/>
<cq>40</cq>
</data>
</react>
<react id='E4'>
<sample id='GI-ME-N_not amplified'/>
<data>
<tar id='TUCR321'/>
<cq>40</cq>
</data>
</react>
<react id='G3'>
<sample id='GI-ME-N_amplified'/>
<data>
<tar id='TUCR321'/>
<cq>33.87</cq>
</data>
</react>
<react id='G4'>
<sample id='GI-ME-N_amplified'/>
<data>
<tar id='TUCR321'/>
</data>
</react>
<react id='F5'>
<sample id='LAN5_not amplified'/>
<data>
<tar id='TUCR322'/>
<cq>28.89</cq>
</data>
</react>
<react id='F6'>
<sample id='LAN5_not amplified'/>
<data>
<tar id='TUCR322'/>
<cq>29.15</cq>
</data>
</react>
<react id='H5'>
<sample id='LAN5_amplified'/>
<data>
<tar id='TUCR322'/>
<cq>28.01</cq>
</data>
</react>
<react id='H6'>
<sample id='LAN5_amplified'/>
<data>
<tar id='TUCR322'/>
<cq>28.83</cq>
</data>
</react>
<react id='E5'>
<sample id='GI-ME-N_not amplified'/>
<data>
<tar id='TUCR322'/>
<cq>28.1</cq>
</data>
</react>
<react id='E6'>
<sample id='GI-ME-N_not amplified'/>
<data>
<tar id='TUCR322'/>
</data>
</react>
<react id='G5'>
<sample id='GI-ME-N_amplified'/>
<data>
<tar id='TUCR322'/>
<cq>25.33</cq>
</data>
</react>
<react id='G6'>
<sample id='GI-ME-N_amplified'/>
<data>
<tar id='TUCR322'/>
<cq>25.43</cq>
</data>
</react>
<react id='F7'>
<sample id='LAN5_not amplified'/>
<data>
<tar id='TUCR323'/>
<cq>27.06</cq>
</data>
</react>
<react id='F8'>
<sample id='LAN5_not amplified'/>
<data>
<tar id='TUCR323'/>
<cq>27.08</cq>
</data>
</react>
<react id='H7'>
<sample id='LAN5_amplified'/>
<data>
<tar id='TUCR323'/>
<cq>25.4</cq>
</data>
</react>
<react id='H8'>
<sample id='LAN5_amplified'/>
<data>
<tar id='TUCR323'/>
<cq>25.54</cq>
</data>
</react>
<react id='E7'>
<sample id='GI-ME-N_not amplified'/>
<data>
<tar id='TUCR323'/>
<cq>27.55</cq>
</data>
</react>
<react id='E8'>
<sample id='GI-ME-N_not amplified'/>
<data>
<tar id='TUCR323'/>
<cq>27.63</cq>
</data>
</react>
<react id='G7'>
<sample id='GI-ME-N_amplified'/>
<data>
<tar id='TUCR323'/>
<cq>24.88</cq>
</data>
</react>
<react id='G8'>
<sample id='GI-ME-N_amplified'/>
<data>
<tar id='TUCR323'/>
<cq>24.92</cq>
</data>
</react>
<react id='F9'>
<sample id='LAN5_not amplified'/>
<data>
<tar id='TUCR324'/>
<cq>27.99</cq>
</data>
</react>
<react id='F10'>
<sample id='LAN5_not amplified'/>
<data>
<tar id='TUCR324'/>
</data>
</react>
<react id='H9'>
<sample id='LAN5_amplified'/>
<data>
<tar id='TUCR324'/>
<cq>23.71</cq>
</data>
</react>
<react id='H10'>
<sample id='LAN5_amplified'/>
<data>
<tar id='TUCR324'/>
<cq>23.77</cq>
</data>
</react>
<react id='E9'>
<sample id='GI-ME-N_not amplified'/>
<data>
<tar id='TUCR324'/>
<cq>28.1</cq>
</data>
</react>
<react id='E10'>
<sample id='GI-ME-N_not amplified'/>
<data>
<tar id='TUCR324'/>
<cq>28.86</cq>
</data>
</react>
<react id='G9'>
<sample id='GI-ME-N_amplified'/>
<data>
<tar id='TUCR324'/>
<cq>25.73</cq>
</data>
</react>
<react id='G10'>
<sample id='GI-ME-N_amplified'/>
<data>
<tar id='TUCR324'/>
<cq>26.19</cq>
</data>
</react>
<react id='F11'>
<sample id='LAN5_not amplified'/>
<data>
<tar id='TUCR325'/>
<cq>40</cq>
</data>
</react>
<react id='F12'>
<sample id='LAN5_not amplified'/>
<data>
<tar id='TUCR325'/>
</data>
</react>
<react id='H11'>
<sample id='LAN5_amplified'/>
<data>
<tar id='TUCR325'/>
<cq>40</cq>
</data>
</react>
<react id='H12'>
<sample id='LAN5_amplified'/>
<data>
<tar id='TUCR325'/>
</data>
</react>
<react id='E11'>
<sample id='GI-ME-N_not amplified'/>
<data>
<tar id='TUCR325'/>
<cq>26.64</cq>
</data>
</react>
<react id='E12'>
<sample id='GI-ME-N_not amplified'/>
<data>
<tar id='TUCR325'/>
<cq>26.76</cq>
</data>
</react>
<react id='G11'>
<sample id='GI-ME-N_amplified'/>
<data>
<tar id='TUCR325'/>
<cq>24.37</cq>
</data>
</react>
<react id='G12'>
<sample id='GI-ME-N_amplified'/>
<data>
<tar id='TUCR325'/>
<cq>24.65</cq>
</data>
</react>
</run>
<run id='run028'>
<instrument>RealPlex4 system (Eppendorf, Hamburg, Germany</instrument>
<dataCollectionSoftware>
<name>RealPlex</name>
<version>2.0</version>
</dataCollectionSoftware>
<backgroundDeterminationMethod>Noiseband</backgroundDeterminationMethod>
<cqDetectionMethod>automated threshold and baseline settings</cqDetectionMethod>
<pcrFormat>free format</pcrFormat>
<react id='B1'>
<sample id='LAN5_not amplified'/>
<data>
<tar id='TUCR326'/>
<cq>40</cq>
</data>
</react>
<react id='B2'>
<sample id='LAN5_not amplified'/>
<data>
<tar id='TUCR326'/>
</data>
</react>
<react id='D1'>
<sample id='LAN5_amplified'/>
<data>
<tar id='TUCR326'/>
<cq>33.54</cq>
</data>
</react>
<react id='D2'>
<sample id='LAN5_amplified'/>
<data>
<tar id='TUCR326'/>
</data>
</react>
<react id='A1'>
<sample id='GI-ME-N_not amplified'/>
<data>
<tar id='TUCR326'/>
<cq>27.23</cq>
</data>
</react>
<react id='A2'>
<sample id='GI-ME-N_not amplified'/>
<data>
<tar id='TUCR326'/>
</data>
</react>
<react id='C1'>
<sample id='GI-ME-N_amplified'/>
<data>
<tar id='TUCR326'/>
<cq>25.23</cq>
</data>
</react>
<react id='C2'>
<sample id='GI-ME-N_amplified'/>
<data>
<tar id='TUCR326'/>
</data>
</react>
<react id='B3'>
<sample id='LAN5_not amplified'/>
<data>
<tar id='TUCR327'/>
<cq>34.22</cq>
</data>
</react>
<react id='B4'>
<sample id='LAN5_not amplified'/>
<data>
<tar id='TUCR327'/>
</data>
</react>
<react id='D3'>
<sample id='LAN5_amplified'/>
<data>
<tar id='TUCR327'/>
<cq>28.41</cq>
</data>
</react>
<react id='D4'>
<sample id='LAN5_amplified'/>
<data>
<tar id='TUCR327'/>
</data>
</react>
<react id='A3'>
<sample id='GI-ME-N_not amplified'/>
<data>
<tar id='TUCR327'/>
<cq>40</cq>
</data>
</react>
<react id='A4'>
<sample id='GI-ME-N_not amplified'/>
<data>
<tar id='TUCR327'/>
<cq>40</cq>
</data>
</react>
<react id='C3'>
<sample id='GI-ME-N_amplified'/>
<data>
<tar id='TUCR327'/>
<cq>40</cq>
</data>
</react>
<react id='C4'>
<sample id='GI-ME-N_amplified'/>
<data>
<tar id='TUCR327'/>
<cq>40</cq>
</data>
</react>
<react id='B5'>
<sample id='LAN5_not amplified'/>
<data>
<tar id='TUCR328'/>
<cq>34.31</cq>
</data>
</react>
<react id='B6'>
<sample id='LAN5_not amplified'/>
<data>
<tar id='TUCR328'/>
</data>
</react>
<react id='D5'>
<sample id='LAN5_amplified'/>
<data>
<tar id='TUCR328'/>
<cq>28.45</cq>
</data>
</react>
<react id='D6'>
<sample id='LAN5_amplified'/>
<data>
<tar id='TUCR328'/>
<cq>28.73</cq>
</data>
</react>
<react id='A5'>
<sample id='GI-ME-N_not amplified'/>
<data>
<tar id='TUCR328'/>
<cq>40</cq>
</data>
</react>
<react id='A6'>
<sample id='GI-ME-N_not amplified'/>
<data>
<tar id='TUCR328'/>
<cq>40</cq>
</data>
</react>
<react id='C5'>
<sample id='GI-ME-N_amplified'/>
<data>
<tar id='TUCR328'/>
<cq>40</cq>
</data>
</react>
<react id='C6'>
<sample id='GI-ME-N_amplified'/>
<data>
<tar id='TUCR328'/>
<cq>40</cq>
</data>
</react>
<react id='B7'>
<sample id='LAN5_not amplified'/>
<data>
<tar id='TUCR329'/>
<cq>30.3</cq>
</data>
</react>
<react id='B8'>
<sample id='LAN5_not amplified'/>
<data>
<tar id='TUCR329'/>
<cq>35.44</cq>
</data>
</react>
<react id='D7'>
<sample id='LAN5_amplified'/>
<data>
<tar id='TUCR329'/>
<cq>30.72</cq>
</data>
</react>
<react id='D8'>
<sample id='LAN5_amplified'/>
<data>
<tar id='TUCR329'/>
</data>
</react>
<react id='A7'>
<sample id='GI-ME-N_not amplified'/>
<data>
<tar id='TUCR329'/>
<cq>33.95</cq>
</data>
</react>
<react id='A8'>
<sample id='GI-ME-N_not amplified'/>
<data>
<tar id='TUCR329'/>
</data>
</react>
<react id='C7'>
<sample id='GI-ME-N_amplified'/>
<data>
<tar id='TUCR329'/>
<cq>31.97</cq>
</data>
</react>
<react id='C8'>
<sample id='GI-ME-N_amplified'/>
<data>
<tar id='TUCR329'/>
<cq>33.15</cq>
</data>
</react>
<react id='B9'>
<sample id='LAN5_not amplified'/>
<data>
<tar id='TUCR330'/>
<cq>29.15</cq>
</data>
</react>
<react id='B10'>
<sample id='LAN5_not amplified'/>
<data>
<tar id='TUCR330'/>
<cq>29.57</cq>
</data>
</react>
<react id='D9'>
<sample id='LAN5_amplified'/>
<data>
<tar id='TUCR330'/>
<cq>25.54</cq>
</data>
</react>
<react id='D10'>
<sample id='LAN5_amplified'/>
<data>
<tar id='TUCR330'/>
<cq>25.6</cq>
</data>
</react>
<react id='A9'>
<sample id='GI-ME-N_not amplified'/>
<data>
<tar id='TUCR330'/>
<cq>29.58</cq>
</data>
</react>
<react id='A10'>
<sample id='GI-ME-N_not amplified'/>
<data>
<tar id='TUCR330'/>
<cq>33.24</cq>
</data>
</react>
<react id='C9'>
<sample id='GI-ME-N_amplified'/>
<data>
<tar id='TUCR330'/>
<cq>30.3</cq>
</data>
</react>
<react id='C10'>
<sample id='GI-ME-N_amplified'/>
<data>
<tar id='TUCR330'/>
<cq>30.56</cq>
</data>
</react>
<react id='B11'>
<sample id='LAN5_not amplified'/>
<data>
<tar id='TUCR331'/>
<cq>32.39</cq>
</data>
</react>
<react id='B12'>
<sample id='LAN5_not amplified'/>
<data>
<tar id='TUCR331'/>
</data>
</react>
<react id='D11'>
<sample id='LAN5_amplified'/>
<data>
<tar id='TUCR331'/>
<cq>27.52</cq>
</data>
</react>
<react id='D12'>
<sample id='LAN5_amplified'/>
<data>
<tar id='TUCR331'/>
</data>
</react>
<react id='A11'>
<sample id='GI-ME-N_not amplified'/>
<data>
<tar id='TUCR331'/>
<cq>27.24</cq>
</data>
</react>
<react id='A12'>
<sample id='GI-ME-N_not amplified'/>
<data>
<tar id='TUCR331'/>
<cq>27.3</cq>
</data>
</react>
<react id='C11'>
<sample id='GI-ME-N_amplified'/>
<data>
<tar id='TUCR331'/>
<cq>24.77</cq>
</data>
</react>
<react id='C12'>
<sample id='GI-ME-N_amplified'/>
<data>
<tar id='TUCR331'/>
<cq>24.85</cq>
</data>
</react>
<react id='H1'>
<sample id='LAN5_not amplified'/>
<data>
<tar id='TUCR332'/>
<cq>23.74</cq>
</data>
</react>
<react id='H2'>
<sample id='LAN5_not amplified'/>
<data>
<tar id='TUCR332'/>
<cq>23.9</cq>
</data>
</react>
<react id='F1'>
<sample id='LAN5_amplified'/>
<data>
<tar id='TUCR332'/>
<cq>21.35</cq>
</data>
</react>
<react id='F2'>
<sample id='LAN5_amplified'/>
<data>
<tar id='TUCR332'/>
<cq>21.51</cq>
</data>
</react>
<react id='E1'>
<sample id='GI-ME-N_not amplified'/>
<data>
<tar id='TUCR332'/>
<cq>28.6</cq>
</data>
</react>
<react id='E2'>
<sample id='GI-ME-N_not amplified'/>
<data>
<tar id='TUCR332'/>
<cq>29.28</cq>
</data>
</react>
<react id='G1'>
<sample id='GI-ME-N_amplified'/>
<data>
<tar id='TUCR332'/>
<cq>25.56</cq>
</data>
</react>
<react id='G2'>
<sample id='GI-ME-N_amplified'/>
<data>
<tar id='TUCR332'/>
<cq>25.6</cq>
</data>
</react>
<react id='H3'>
<sample id='LAN5_not amplified'/>
<data>
<tar id='TUCR333'/>
<cq>40</cq>
</data>
</react>
<react id='H4'>
<sample id='LAN5_not amplified'/>
<data>
<tar id='TUCR333'/>
</data>
</react>
<react id='F3'>
<sample id='LAN5_amplified'/>
<data>
<tar id='TUCR333'/>
<cq>32.36</cq>
</data>
</react>
<react id='F4'>
<sample id='LAN5_amplified'/>
<data>
<tar id='TUCR333'/>
<cq>33.38</cq>
</data>
</react>
<react id='E3'>
<sample id='GI-ME-N_not amplified'/>
<data>
<tar id='TUCR333'/>
<cq>23.57</cq>
</data>
</react>
<react id='E4'>
<sample id='GI-ME-N_not amplified'/>
<data>
<tar id='TUCR333'/>
<cq>23.63</cq>
</data>
</react>
<react id='G3'>
<sample id='GI-ME-N_amplified'/>
<data>
<tar id='TUCR333'/>
<cq>21.98</cq>
</data>
</react>
<react id='G4'>
<sample id='GI-ME-N_amplified'/>
<data>
<tar id='TUCR333'/>
<cq>22</cq>
</data>
</react>
<react id='F5'>
<sample id='LAN5_not amplified'/>
<data>
<tar id='TUCR334'/>
<cq>27.57</cq>
</data>
</react>
<react id='F6'>
<sample id='LAN5_not amplified'/>
<data>
<tar id='TUCR334'/>
<cq>28.15</cq>
</data>
</react>
<react id='H5'>
<sample id='LAN5_amplified'/>
<data>
<tar id='TUCR334'/>
<cq>24.8</cq>
</data>
</react>
<react id='H6'>
<sample id='LAN5_amplified'/>
<data>
<tar id='TUCR334'/>
<cq>25.62</cq>
</data>
</react>
<react id='E5'>
<sample id='GI-ME-N_not amplified'/>
<data>
<tar id='TUCR334'/>
<cq>29.86</cq>
</data>
</react>
<react id='E6'>
<sample id='GI-ME-N_not amplified'/>
<data>
<tar id='TUCR334'/>
<cq>31.14</cq>
</data>
</react>
<react id='G5'>
<sample id='GI-ME-N_amplified'/>
<data>
<tar id='TUCR334'/>
<cq>27.75</cq>
</data>
</react>
<react id='G6'>
<sample id='GI-ME-N_amplified'/>
<data>
<tar id='TUCR334'/>
</data>
</react>
<react id='F7'>
<sample id='LAN5_not amplified'/>
<data>
<tar id='TUCR335'/>
<cq>25.44</cq>
</data>
</react>
<react id='F8'>
<sample id='LAN5_not amplified'/>
<data>
<tar id='TUCR335'/>
</data>
</react>
<react id='H7'>
<sample id='LAN5_amplified'/>
<data>
<tar id='TUCR335'/>
<cq>23.94</cq>
</data>
</react>
<react id='H8'>
<sample id='LAN5_amplified'/>
<data>
<tar id='TUCR335'/>
<cq>24</cq>
</data>
</react>
<react id='E7'>
<sample id='GI-ME-N_not amplified'/>
<data>
<tar id='TUCR335'/>
<cq>27.42</cq>
</data>
</react>
<react id='E8'>
<sample id='GI-ME-N_not amplified'/>
<data>
<tar id='TUCR335'/>
<cq>27.58</cq>
</data>
</react>
<react id='G7'>
<sample id='GI-ME-N_amplified'/>
<data>
<tar id='TUCR335'/>
<cq>25.14</cq>
</data>
</react>
<react id='G8'>
<sample id='GI-ME-N_amplified'/>
<data>
<tar id='TUCR335'/>
<cq>25.16</cq>
</data>
</react>
<react id='F9'>
<sample id='LAN5_not amplified'/>
<data>
<tar id='TUCR336'/>
<cq>40</cq>
</data>
</react>
<react id='F10'>
<sample id='LAN5_not amplified'/>
<data>
<tar id='TUCR336'/>
</data>
</react>
<react id='H9'>
<sample id='LAN5_amplified'/>
<data>
<tar id='TUCR336'/>
<cq>40</cq>
</data>
</react>
<react id='H10'>
<sample id='LAN5_amplified'/>
<data>
<tar id='TUCR336'/>
</data>
</react>
<react id='E9'>
<sample id='GI-ME-N_not amplified'/>
<data>
<tar id='TUCR336'/>
<cq>24.99</cq>
</data>
</react>
<react id='E10'>
<sample id='GI-ME-N_not amplified'/>
<data>
<tar id='TUCR336'/>
<cq>25.21</cq>
</data>
</react>
<react id='G9'>
<sample id='GI-ME-N_amplified'/>
<data>
<tar id='TUCR336'/>
<cq>22.7</cq>
</data>
</react>
<react id='G10'>
<sample id='GI-ME-N_amplified'/>
<data>
<tar id='TUCR336'/>
<cq>22.8</cq>
</data>
</react>
<react id='F11'>
<sample id='LAN5_not amplified'/>
<data>
<tar id='TUCR337'/>
<cq>24.54</cq>
</data>
</react>
<react id='F12'>
<sample id='LAN5_not amplified'/>
<data>
<tar id='TUCR337'/>
<cq>24.7</cq>
</data>
</react>
<react id='H11'>
<sample id='LAN5_amplified'/>
<data>
<tar id='TUCR337'/>
<cq>22.97</cq>
</data>
</react>
<react id='H12'>
<sample id='LAN5_amplified'/>
<data>
<tar id='TUCR337'/>
<cq>22.99</cq>
</data>
</react>
<react id='E11'>
<sample id='GI-ME-N_not amplified'/>
<data>
<tar id='TUCR337'/>
<cq>33.46</cq>
</data>
</react>
<react id='E12'>
<sample id='GI-ME-N_not amplified'/>
<data>
<tar id='TUCR337'/>
</data>
</react>
<react id='G11'>
<sample id='GI-ME-N_amplified'/>
<data>
<tar id='TUCR337'/>
<cq>33.73</cq>
</data>
</react>
<react id='G12'>
<sample id='GI-ME-N_amplified'/>
<data>
<tar id='TUCR337'/>
<cq>33.75</cq>
</data>
</react>
</run>
<run id='run029'>
<instrument>RealPlex4 system (Eppendorf, Hamburg, Germany</instrument>
<dataCollectionSoftware>
<name>RealPlex</name>
<version>2.0</version>
</dataCollectionSoftware>
<backgroundDeterminationMethod>Noiseband</backgroundDeterminationMethod>
<cqDetectionMethod>automated threshold and baseline settings</cqDetectionMethod>
<pcrFormat>free format</pcrFormat>
<react id='B1'>
<sample id='LAN5_not amplified'/>
<data>
<tar id='TUCR338'/>
<cq>32.19</cq>
</data>
</react>
<react id='B2'>
<sample id='LAN5_not amplified'/>
<data>
<tar id='TUCR338'/>
<cq>34.35</cq>
</data>
</react>
<react id='D1'>
<sample id='LAN5_amplified'/>
<data>
<tar id='TUCR338'/>
<cq>33.7</cq>
</data>
</react>
<react id='D2'>
<sample id='LAN5_amplified'/>
<data>
<tar id='TUCR338'/>
</data>
</react>
<react id='A1'>
<sample id='GI-ME-N_not amplified'/>
<data>
<tar id='TUCR338'/>
<cq>24.07</cq>
</data>
</react>
<react id='A2'>
<sample id='GI-ME-N_not amplified'/>
<data>
<tar id='TUCR338'/>
<cq>24.41</cq>
</data>
</react>
<react id='C1'>
<sample id='GI-ME-N_amplified'/>
<data>
<tar id='TUCR338'/>
<cq>21.9</cq>
</data>
</react>
<react id='C2'>
<sample id='GI-ME-N_amplified'/>
<data>
<tar id='TUCR338'/>
<cq>21.98</cq>
</data>
</react>
<react id='B3'>
<sample id='LAN5_not amplified'/>
<data>
<tar id='TUCR339'/>
<cq>33.12</cq>
</data>
</react>
<react id='B4'>
<sample id='LAN5_not amplified'/>
<data>
<tar id='TUCR339'/>
</data>
</react>
<react id='D3'>
<sample id='LAN5_amplified'/>
<data>
<tar id='TUCR339'/>
<cq>30.28</cq>
</data>
</react>
<react id='D4'>
<sample id='LAN5_amplified'/>
<data>
<tar id='TUCR339'/>
<cq>31</cq>
</data>
</react>
<react id='A3'>
<sample id='GI-ME-N_not amplified'/>
<data>
<tar id='TUCR339'/>
<cq>29.01</cq>
</data>
</react>
<react id='A4'>
<sample id='GI-ME-N_not amplified'/>
<data>
<tar id='TUCR339'/>
<cq>29.49</cq>
</data>
</react>
<react id='C3'>
<sample id='GI-ME-N_amplified'/>
<data>
<tar id='TUCR339'/>
<cq>30.24</cq>
</data>
</react>
<react id='C4'>
<sample id='GI-ME-N_amplified'/>
<data>
<tar id='TUCR339'/>
<cq>30.54</cq>
</data>
</react>
<react id='B5'>
<sample id='LAN5_not amplified'/>
<data>
<tar id='TUCR340'/>
<cq>40</cq>
</data>
</react>
<react id='B6'>
<sample id='LAN5_not amplified'/>
<data>
<tar id='TUCR340'/>
</data>
</react>
<react id='D5'>
<sample id='LAN5_amplified'/>
<data>
<tar id='TUCR340'/>
<cq>29.03</cq>
</data>
</react>
<react id='D6'>
<sample id='LAN5_amplified'/>
<data>
<tar id='TUCR340'/>
<cq>29.05</cq>
</data>
</react>
<react id='A5'>
<sample id='GI-ME-N_not amplified'/>
<data>
<tar id='TUCR340'/>
<cq>35.29</cq>
</data>
</react>
<react id='A6'>
<sample id='GI-ME-N_not amplified'/>
<data>
<tar id='TUCR340'/>
</data>
</react>
<react id='C5'>
<sample id='GI-ME-N_amplified'/>
<data>
<tar id='TUCR340'/>
<cq>32.83</cq>
</data>
</react>
<react id='C6'>
<sample id='GI-ME-N_amplified'/>
<data>
<tar id='TUCR340'/>
</data>
</react>
<react id='B7'>
<sample id='LAN5_not amplified'/>
<data>
<tar id='TUCR341'/>
<cq>26.92</cq>
</data>
</react>
<react id='B8'>
<sample id='LAN5_not amplified'/>
<data>
<tar id='TUCR341'/>
<cq>27.04</cq>
</data>
</react>
<react id='D7'>
<sample id='LAN5_amplified'/>
<data>
<tar id='TUCR341'/>
<cq>25.09</cq>
</data>
</react>
<react id='D8'>
<sample id='LAN5_amplified'/>
<data>
<tar id='TUCR341'/>
<cq>25.17</cq>
</data>
</react>
<react id='A7'>
<sample id='GI-ME-N_not amplified'/>
<data>
<tar id='TUCR341'/>
<cq>40</cq>
</data>
</react>
<react id='A8'>
<sample id='GI-ME-N_not amplified'/>
<data>
<tar id='TUCR341'/>
<cq>40</cq>
</data>
</react>
<react id='C7'>
<sample id='GI-ME-N_amplified'/>
<data>
<tar id='TUCR341'/>
<cq>27.61</cq>
</data>
</react>
<react id='C8'>
<sample id='GI-ME-N_amplified'/>
<data>
<tar id='TUCR341'/>
<cq>28.27</cq>
</data>
</react>
<react id='B9'>
<sample id='LAN5_not amplified'/>
<data>
<tar id='TUCR342'/>
<cq>27.15</cq>
</data>
</react>
<react id='B10'>
<sample id='LAN5_not amplified'/>
<data>
<tar id='TUCR342'/>
<cq>27.1</cq>
</data>
</react>
<react id='D9'>
<sample id='LAN5_amplified'/>
<data>
<tar id='TUCR342'/>
<cq>22.92</cq>
</data>
</react>
<react id='D10'>
<sample id='LAN5_amplified'/>
<data>
<tar id='TUCR342'/>
<cq>23</cq>
</data>
</react>
<react id='A9'>
<sample id='GI-ME-N_not amplified'/>
<data>
<tar id='TUCR342'/>
<cq>26.81</cq>
</data>
</react>
<react id='A10'>
<sample id='GI-ME-N_not amplified'/>
<data>
<tar id='TUCR342'/>
<cq>26.93</cq>
</data>
</react>
<react id='C9'>
<sample id='GI-ME-N_amplified'/>
<data>
<tar id='TUCR342'/>
<cq>24.07</cq>
</data>
</react>
<react id='C10'>
<sample id='GI-ME-N_amplified'/>
<data>
<tar id='TUCR342'/>
<cq>24.07</cq>
</data>
</react>
<react id='B11'>
<sample id='LAN5_not amplified'/>
<data>
<tar id='TUCR343'/>
<cq>25.41</cq>
</data>
</react>
<react id='D12'>
<sample id='LAN5_not amplified'/>
<data>
<tar id='TUCR343'/>
<cq>22.36</cq>
</data>
</react>
<react id='B12'>
<sample id='LAN5_amplified'/>
<data>
<tar id='TUCR343'/>
<cq>23.55</cq>
</data>
</react>
<react id='D11'>
<sample id='LAN5_amplified'/>
<data>
<tar id='TUCR343'/>
<cq>23.61</cq>
</data>
</react>
<react id='A11'>
<sample id='GI-ME-N_not amplified'/>
<data>
<tar id='TUCR343'/>
<cq>24.76</cq>
</data>
</react>
<react id='A12'>
<sample id='GI-ME-N_not amplified'/>
<data>
<tar id='TUCR343'/>
<cq>24.82</cq>
</data>
</react>
<react id='C11'>
<sample id='GI-ME-N_amplified'/>
<data>
<tar id='TUCR343'/>
<cq>22.24</cq>
</data>
</react>
<react id='C12'>
<sample id='GI-ME-N_amplified'/>
<data>
<tar id='TUCR343'/>
<cq>22.3</cq>
</data>
</react>
<react id='H1'>
<sample id='LAN5_not amplified'/>
<data>
<tar id='TUCR344'/>
<cq>22.62</cq>
</data>
</react>
<react id='F2'>
<sample id='LAN5_not amplified'/>
<data>
<tar id='TUCR344'/>
<cq>40</cq>
</data>
</react>
<react id='H2'>
<sample id='LAN5_amplified'/>
<data>
<tar id='TUCR344'/>
<cq>20.85</cq>
</data>
</react>
<react id='F1'>
<sample id='LAN5_amplified'/>
<data>
<tar id='TUCR344'/>
<cq>21.01</cq>
</data>
</react>
<react id='E1'>
<sample id='GI-ME-N_not amplified'/>
<data>
<tar id='TUCR344'/>
<cq>25.34</cq>
</data>
</react>
<react id='E2'>
<sample id='GI-ME-N_not amplified'/>
<data>
<tar id='TUCR344'/>
<cq>25.42</cq>
</data>
</react>
<react id='G1'>
<sample id='GI-ME-N_amplified'/>
<data>
<tar id='TUCR344'/>
<cq>22.9</cq>
</data>
</react>
<react id='G2'>
<sample id='GI-ME-N_amplified'/>
<data>
<tar id='TUCR344'/>
<cq>23</cq>
</data>
</react>
<react id='H3'>
<sample id='LAN5_not amplified'/>
<data>
<tar id='TUCR345'/>
</data>
</react>
<react id='F4'>
<sample id='LAN5_not amplified'/>
<data>
<tar id='TUCR345'/>
<cq>24.38</cq>
</data>
</react>
<react id='H4'>
<sample id='LAN5_amplified'/>
<data>
<tar id='TUCR345'/>
<cq>40</cq>
</data>
</react>
<react id='F3'>
<sample id='LAN5_amplified'/>
<data>
<tar id='TUCR345'/>
</data>
</react>
<react id='E3'>
<sample id='GI-ME-N_not amplified'/>
<data>
<tar id='TUCR345'/>
<cq>22.25</cq>
</data>
</react>
<react id='E4'>
<sample id='GI-ME-N_not amplified'/>
<data>
<tar id='TUCR345'/>
<cq>22.51</cq>
</data>
</react>
<react id='G3'>
<sample id='GI-ME-N_amplified'/>
<data>
<tar id='TUCR345'/>
<cq>20.27</cq>
</data>
</react>
<react id='G4'>
<sample id='GI-ME-N_amplified'/>
<data>
<tar id='TUCR345'/>
<cq>20.33</cq>
</data>
</react>
<react id='F5'>
<sample id='LAN5_not amplified'/>
<data>
<tar id='TUCR346'/>
<cq>24.46</cq>
</data>
</react>
<react id='H6'>
<sample id='LAN5_not amplified'/>
<data>
<tar id='TUCR346'/>
<cq>27.42</cq>
</data>
</react>
<react id='F6'>
<sample id='LAN5_amplified'/>
<data>
<tar id='TUCR346'/>
<cq>22.07</cq>
</data>
</react>
<react id='H5'>
<sample id='LAN5_amplified'/>
<data>
<tar id='TUCR346'/>
<cq>22.43</cq>
</data>
</react>
<react id='E5'>
<sample id='GI-ME-N_not amplified'/>
<data>
<tar id='TUCR346'/>
<cq>40</cq>
</data>
</react>
<react id='E6'>
<sample id='GI-ME-N_not amplified'/>
<data>
<tar id='TUCR346'/>
<cq>40</cq>
</data>
</react>
<react id='G5'>
<sample id='GI-ME-N_amplified'/>
<data>
<tar id='TUCR346'/>
<cq>40</cq>
</data>
</react>
<react id='G6'>
<sample id='GI-ME-N_amplified'/>
<data>
<tar id='TUCR346'/>
<cq>40</cq>
</data>
</react>
<react id='F7'>
<sample id='LAN5_not amplified'/>
<data>
<tar id='TUCR347'/>
</data>
</react>
<react id='H8'>
<sample id='LAN5_not amplified'/>
<data>
<tar id='TUCR347'/>
<cq>26.73</cq>
</data>
</react>
<react id='F8'>
<sample id='LAN5_amplified'/>
<data>
<tar id='TUCR347'/>
<cq>25.41</cq>
</data>
</react>
<react id='H7'>
<sample id='LAN5_amplified'/>
<data>
<tar id='TUCR347'/>
<cq>25.61</cq>
</data>
</react>
<react id='E7'>
<sample id='GI-ME-N_not amplified'/>
<data>
<tar id='TUCR347'/>
<cq>24.3</cq>
</data>
</react>
<react id='E8'>
<sample id='GI-ME-N_not amplified'/>
<data>
<tar id='TUCR347'/>
<cq>24.8</cq>
</data>
</react>
<react id='G7'>
<sample id='GI-ME-N_amplified'/>
<data>
<tar id='TUCR347'/>
<cq>22.35</cq>
</data>
</react>
<react id='G8'>
<sample id='GI-ME-N_amplified'/>
<data>
<tar id='TUCR347'/>
<cq>22.41</cq>
</data>
</react>
<react id='F9'>
<sample id='LAN5_not amplified'/>
<data>
<tar id='TUCR348'/>
<cq>26.99</cq>
</data>
</react>
<react id='H10'>
<sample id='LAN5_not amplified'/>
<data>
<tar id='TUCR348'/>
<cq>40</cq>
</data>
</react>
<react id='F10'>
<sample id='LAN5_amplified'/>
<data>
<tar id='TUCR348'/>
<cq>24.65</cq>
</data>
</react>
<react id='H9'>
<sample id='LAN5_amplified'/>
<data>
<tar id='TUCR348'/>
<cq>24.69</cq>
</data>
</react>
<react id='E9'>
<sample id='GI-ME-N_not amplified'/>
<data>
<tar id='TUCR348'/>
<cq>27.43</cq>
</data>
</react>
<react id='E10'>
<sample id='GI-ME-N_not amplified'/>
<data>
<tar id='TUCR348'/>
</data>
</react>
<react id='G9'>
<sample id='GI-ME-N_amplified'/>
<data>
<tar id='TUCR348'/>
<cq>24.63</cq>
</data>
</react>
<react id='G10'>
<sample id='GI-ME-N_amplified'/>
<data>
<tar id='TUCR348'/>
<cq>24.67</cq>
</data>
</react>
<react id='F11'>
<sample id='LAN5_not amplified'/>
<data>
<tar id='TUCR349'/>
<cq>27.42</cq>
</data>
</react>
<react id='F12'>
<sample id='LAN5_not amplified'/>
<data>
<tar id='TUCR349'/>
</data>
</react>
<react id='H11'>
<sample id='LAN5_amplified'/>
<data>
<tar id='TUCR349'/>
<cq>26.59</cq>
</data>
</react>
<react id='H12'>
<sample id='LAN5_amplified'/>
<data>
<tar id='TUCR349'/>
</data>
</react>
<react id='E11'>
<sample id='GI-ME-N_not amplified'/>
<data>
<tar id='TUCR349'/>
<cq>26.41</cq>
</data>
</react>
<react id='E12'>
<sample id='GI-ME-N_not amplified'/>
<data>
<tar id='TUCR349'/>
<cq>26.49</cq>
</data>
</react>
<react id='G11'>
<sample id='GI-ME-N_amplified'/>
<data>
<tar id='TUCR349'/>
<cq>23.98</cq>
</data>
</react>
<react id='G12'>
<sample id='GI-ME-N_amplified'/>
<data>
<tar id='TUCR349'/>
<cq>24.02</cq>
</data>
</react>
</run>
<run id='run030'>
<instrument>RealPlex4 system (Eppendorf, Hamburg, Germany</instrument>
<dataCollectionSoftware>
<name>RealPlex</name>
<version>2.0</version>
</dataCollectionSoftware>
<backgroundDeterminationMethod>Noiseband</backgroundDeterminationMethod>
<cqDetectionMethod>automated threshold and baseline settings</cqDetectionMethod>
<pcrFormat>free format</pcrFormat>
<react id='B1'>
<sample id='LAN5_not amplified'/>
<data>
<tar id='TUCR350'/>
<cq>40</cq>
</data>
</react>
<react id='B2'>
<sample id='LAN5_not amplified'/>
<data>
<tar id='TUCR350'/>
</data>
</react>
<react id='D1'>
<sample id='LAN5_amplified'/>
<data>
<tar id='TUCR350'/>
<cq>32.73</cq>
</data>
</react>
<react id='D2'>
<sample id='LAN5_amplified'/>
<data>
<tar id='TUCR350'/>
</data>
</react>
<react id='A1'>
<sample id='GI-ME-N_not amplified'/>
<data>
<tar id='TUCR350'/>
<cq>40</cq>
</data>
</react>
<react id='A2'>
<sample id='GI-ME-N_not amplified'/>
<data>
<tar id='TUCR350'/>
<cq>40</cq>
</data>
</react>
<react id='C1'>
<sample id='GI-ME-N_amplified'/>
<data>
<tar id='TUCR350'/>
<cq>31.4</cq>
</data>
</react>
<react id='C2'>
<sample id='GI-ME-N_amplified'/>
<data>
<tar id='TUCR350'/>
</data>
</react>
<react id='B3'>
<sample id='LAN5_not amplified'/>
<data>
<tar id='TUCR351'/>
<cq>29.01</cq>
</data>
</react>
<react id='B4'>
<sample id='LAN5_not amplified'/>
<data>
<tar id='TUCR351'/>
<cq>29.03</cq>
</data>
</react>
<react id='D3'>
<sample id='LAN5_amplified'/>
<data>
<tar id='TUCR351'/>
<cq>28.78</cq>
</data>
</react>
<react id='D4'>
<sample id='LAN5_amplified'/>
<data>
<tar id='TUCR351'/>
<cq>29.02</cq>
</data>
</react>
<react id='A3'>
<sample id='GI-ME-N_not amplified'/>
<data>
<tar id='TUCR351'/>
<cq>33.64</cq>
</data>
</react>
<react id='A4'>
<sample id='GI-ME-N_not amplified'/>
<data>
<tar id='TUCR351'/>
<cq>33.68</cq>
</data>
</react>
<react id='C3'>
<sample id='GI-ME-N_amplified'/>
<data>
<tar id='TUCR351'/>
<cq>33.28</cq>
</data>
</react>
<react id='C4'>
<sample id='GI-ME-N_amplified'/>
<data>
<tar id='TUCR351'/>
</data>
</react>
<react id='B5'>
<sample id='LAN5_not amplified'/>
<data>
<tar id='TUCR352'/>
<cq>31.17</cq>
</data>
</react>
<react id='B6'>
<sample id='LAN5_not amplified'/>
<data>
<tar id='TUCR352'/>
</data>
</react>
<react id='D5'>
<sample id='LAN5_amplified'/>
<data>
<tar id='TUCR352'/>
<cq>32.05</cq>
</data>
</react>
<react id='D6'>
<sample id='LAN5_amplified'/>
<data>
<tar id='TUCR352'/>
</data>
</react>
<react id='A5'>
<sample id='GI-ME-N_not amplified'/>
<data>
<tar id='TUCR352'/>
<cq>28.26</cq>
</data>
</react>
<react id='A6'>
<sample id='GI-ME-N_not amplified'/>
<data>
<tar id='TUCR352'/>
<cq>29.6</cq>
</data>
</react>
<react id='C5'>
<sample id='GI-ME-N_amplified'/>
<data>
<tar id='TUCR352'/>
<cq>29.38</cq>
</data>
</react>
<react id='C6'>
<sample id='GI-ME-N_amplified'/>
<data>
<tar id='TUCR352'/>
<cq>29.8</cq>
</data>
</react>
<react id='B7'>
<sample id='LAN5_not amplified'/>
<data>
<tar id='TUCR353'/>
<cq>31.17</cq>
</data>
</react>
<react id='B8'>
<sample id='LAN5_not amplified'/>
<data>
<tar id='TUCR353'/>
</data>
</react>
<react id='D7'>
<sample id='LAN5_amplified'/>
<data>
<tar id='TUCR353'/>
<cq>28.7</cq>
</data>
</react>
<react id='D8'>
<sample id='LAN5_amplified'/>
<data>
<tar id='TUCR353'/>
<cq>28.98</cq>
</data>
</react>
<react id='A7'>
<sample id='GI-ME-N_not amplified'/>
<data>
<tar id='TUCR353'/>
<cq>40</cq>
</data>
</react>
<react id='A8'>
<sample id='GI-ME-N_not amplified'/>
<data>
<tar id='TUCR353'/>
<cq>40</cq>
</data>
</react>
<react id='C7'>
<sample id='GI-ME-N_amplified'/>
<data>
<tar id='TUCR353'/>
<cq>31.75</cq>
</data>
</react>
<react id='C8'>
<sample id='GI-ME-N_amplified'/>
<data>
<tar id='TUCR353'/>
</data>
</react>
<react id='B9'>
<sample id='LAN5_not amplified'/>
<data>
<tar id='TUCR354'/>
<cq>28.25</cq>
</data>
</react>
<react id='B10'>
<sample id='LAN5_not amplified'/>
<data>
<tar id='TUCR354'/>
<cq>28.25</cq>
</data>
</react>
<react id='D9'>
<sample id='LAN5_amplified'/>
<data>
<tar id='TUCR354'/>
<cq>28.2</cq>
</data>
</react>
<react id='D10'>
<sample id='LAN5_amplified'/>
<data>
<tar id='TUCR354'/>
<cq>28.62</cq>
</data>
</react>
<react id='A9'>
<sample id='GI-ME-N_not amplified'/>
<data>
<tar id='TUCR354'/>
<cq>32.66</cq>
</data>
</react>
<react id='A10'>
<sample id='GI-ME-N_not amplified'/>
<data>
<tar id='TUCR354'/>
<cq>34.16</cq>
</data>
</react>
<react id='C9'>
<sample id='GI-ME-N_amplified'/>
<data>
<tar id='TUCR354'/>
<cq>28.64</cq>
</data>
</react>
<react id='C10'>
<sample id='GI-ME-N_amplified'/>
<data>
<tar id='TUCR354'/>
<cq>28.74</cq>
</data>
</react>
<react id='B11'>
<sample id='LAN5_not amplified'/>
<data>
<tar id='TUCR355'/>
<cq>23.64</cq>
</data>
</react>
<react id='B12'>
<sample id='LAN5_not amplified'/>
<data>
<tar id='TUCR355'/>
<cq>23.88</cq>
</data>
</react>
<react id='D11'>
<sample id='LAN5_amplified'/>
<data>
<tar id='TUCR355'/>
<cq>22.1</cq>
</data>
</react>
<react id='D12'>
<sample id='LAN5_amplified'/>
<data>
<tar id='TUCR355'/>
</data>
</react>
<react id='A11'>
<sample id='GI-ME-N_not amplified'/>
<data>
<tar id='TUCR355'/>
<cq>28.14</cq>
</data>
</react>
<react id='A12'>
<sample id='GI-ME-N_not amplified'/>
<data>
<tar id='TUCR355'/>
<cq>28.22</cq>
</data>
</react>
<react id='C11'>
<sample id='GI-ME-N_amplified'/>
<data>
<tar id='TUCR355'/>
<cq>28.53</cq>
</data>
</react>
<react id='C12'>
<sample id='GI-ME-N_amplified'/>
<data>
<tar id='TUCR355'/>
<cq>28.83</cq>
</data>
</react>
<react id='H1'>
<sample id='LAN5_not amplified'/>
<data>
<tar id='TUCR356'/>
<cq>40</cq>
</data>
</react>
<react id='H2'>
<sample id='LAN5_not amplified'/>
<data>
<tar id='TUCR356'/>
</data>
</react>
<react id='F1'>
<sample id='LAN5_amplified'/>
<data>
<tar id='TUCR356'/>
<cq>40</cq>
</data>
</react>
<react id='F2'>
<sample id='LAN5_amplified'/>
<data>
<tar id='TUCR356'/>
</data>
</react>
<react id='E1'>
<sample id='GI-ME-N_not amplified'/>
<data>
<tar id='TUCR356'/>
<cq>23.76</cq>
</data>
</react>
<react id='E2'>
<sample id='GI-ME-N_not amplified'/>
<data>
<tar id='TUCR356'/>
<cq>23.78</cq>
</data>
</react>
<react id='G1'>
<sample id='GI-ME-N_amplified'/>
<data>
<tar id='TUCR356'/>
<cq>21.9</cq>
</data>
</react>
<react id='G2'>
<sample id='GI-ME-N_amplified'/>
<data>
<tar id='TUCR356'/>
</data>
</react>
<react id='H3'>
<sample id='LAN5_not amplified'/>
<data>
<tar id='TUCR357'/>
<cq>27.89</cq>
</data>
</react>
<react id='H4'>
<sample id='LAN5_not amplified'/>
<data>
<tar id='TUCR357'/>
<cq>27.95</cq>
</data>
</react>
<react id='F3'>
<sample id='LAN5_amplified'/>
<data>
<tar id='TUCR357'/>
<cq>25.6</cq>
</data>
</react>
<react id='F4'>
<sample id='LAN5_amplified'/>
<data>
<tar id='TUCR357'/>
</data>
</react>
<react id='E3'>
<sample id='GI-ME-N_not amplified'/>
<data>
<tar id='TUCR357'/>
<cq>40</cq>
</data>
</react>
<react id='E4'>
<sample id='GI-ME-N_not amplified'/>
<data>
<tar id='TUCR357'/>
<cq>40</cq>
</data>
</react>
<react id='G3'>
<sample id='GI-ME-N_amplified'/>
<data>
<tar id='TUCR357'/>
<cq>40</cq>
</data>
</react>
<react id='G4'>
<sample id='GI-ME-N_amplified'/>
<data>
<tar id='TUCR357'/>
<cq>40</cq>
</data>
</react>
<react id='F5'>
<sample id='LAN5_not amplified'/>
<data>
<tar id='TUCR358'/>
<cq>27.05</cq>
</data>
</react>
<react id='F6'>
<sample id='LAN5_not amplified'/>
<data>
<tar id='TUCR358'/>
</data>
</react>
<react id='H5'>
<sample id='LAN5_amplified'/>
<data>
<tar id='TUCR358'/>
<cq>25.5</cq>
</data>
</react>
<react id='H6'>
<sample id='LAN5_amplified'/>
<data>
<tar id='TUCR358'/>
</data>
</react>
<react id='E5'>
<sample id='GI-ME-N_not amplified'/>
<data>
<tar id='TUCR358'/>
<cq>27.87</cq>
</data>
</react>
<react id='E6'>
<sample id='GI-ME-N_not amplified'/>
<data>
<tar id='TUCR358'/>
</data>
</react>
<react id='G5'>
<sample id='GI-ME-N_amplified'/>
<data>
<tar id='TUCR358'/>
<cq>27.61</cq>
</data>
</react>
<react id='G6'>
<sample id='GI-ME-N_amplified'/>
<data>
<tar id='TUCR358'/>
</data>
</react>
<react id='F7'>
<sample id='LAN5_not amplified'/>
<data>
<tar id='TUCR359'/>
<cq>25</cq>
</data>
</react>
<react id='F8'>
<sample id='LAN5_not amplified'/>
<data>
<tar id='TUCR359'/>
<cq>25.4</cq>
</data>
</react>
<react id='H7'>
<sample id='LAN5_amplified'/>
<data>
<tar id='TUCR359'/>
<cq>22.88</cq>
</data>
</react>
<react id='H8'>
<sample id='LAN5_amplified'/>
<data>
<tar id='TUCR359'/>
<cq>22.94</cq>
</data>
</react>
<react id='E7'>
<sample id='GI-ME-N_not amplified'/>
<data>
<tar id='TUCR359'/>
<cq>26.4</cq>
</data>
</react>
<react id='E8'>
<sample id='GI-ME-N_not amplified'/>
<data>
<tar id='TUCR359'/>
</data>
</react>
<react id='G7'>
<sample id='GI-ME-N_amplified'/>
<data>
<tar id='TUCR359'/>
<cq>23.31</cq>
</data>
</react>
<react id='G8'>
<sample id='GI-ME-N_amplified'/>
<data>
<tar id='TUCR359'/>
</data>
</react>
<react id='F9'>
<sample id='LAN5_not amplified'/>
<data>
<tar id='TUCR360'/>
<cq>40</cq>
</data>
</react>
<react id='F10'>
<sample id='LAN5_not amplified'/>
<data>
<tar id='TUCR360'/>
</data>
</react>
<react id='H9'>
<sample id='LAN5_amplified'/>
<data>
<tar id='TUCR360'/>
<cq>40</cq>
</data>
</react>
<react id='H10'>
<sample id='LAN5_amplified'/>
<data>
<tar id='TUCR360'/>
</data>
</react>
<react id='E9'>
<sample id='GI-ME-N_not amplified'/>
<data>
<tar id='TUCR360'/>
<cq>24.84</cq>
</data>
</react>
<react id='E10'>
<sample id='GI-ME-N_not amplified'/>
<data>
<tar id='TUCR360'/>
<cq>24.9</cq>
</data>
</react>
<react id='G9'>
<sample id='GI-ME-N_amplified'/>
<data>
<tar id='TUCR360'/>
<cq>22.54</cq>
</data>
</react>
<react id='G10'>
<sample id='GI-ME-N_amplified'/>
<data>
<tar id='TUCR360'/>
<cq>22.6</cq>
</data>
</react>
<react id='F11'>
<sample id='LAN5_not amplified'/>
<data>
<tar id='TUCR361'/>
<cq>30.32</cq>
</data>
</react>
<react id='F12'>
<sample id='LAN5_not amplified'/>
<data>
<tar id='TUCR361'/>
<cq>30.74</cq>
</data>
</react>
<react id='H11'>
<sample id='LAN5_amplified'/>
<data>
<tar id='TUCR361'/>
<cq>31.89</cq>
</data>
</react>
<react id='H12'>
<sample id='LAN5_amplified'/>
<data>
<tar id='TUCR361'/>
<cq>31.95</cq>
</data>
</react>
<react id='E11'>
<sample id='GI-ME-N_not amplified'/>
<data>
<tar id='TUCR361'/>
<cq>40</cq>
</data>
</react>
<react id='E12'>
<sample id='GI-ME-N_not amplified'/>
<data>
<tar id='TUCR361'/>
<cq>40</cq>
</data>
</react>
<react id='G11'>
<sample id='GI-ME-N_amplified'/>
<data>
<tar id='TUCR361'/>
<cq>40</cq>
</data>
</react>
<react id='G12'>
<sample id='GI-ME-N_amplified'/>
<data>
<tar id='TUCR361'/>
<cq>40</cq>
</data>
</react>
</run>
<run id='run031'>
<instrument>RealPlex4 system (Eppendorf, Hamburg, Germany</instrument>
<dataCollectionSoftware>
<name>RealPlex</name>
<version>2.0</version>
</dataCollectionSoftware>
<backgroundDeterminationMethod>Noiseband</backgroundDeterminationMethod>
<cqDetectionMethod>automated threshold and baseline settings</cqDetectionMethod>
<pcrFormat>free format</pcrFormat>
<react id='B1'>
<sample id='LAN5_not amplified'/>
<data>
<tar id='TUCR362'/>
<cq>34.27</cq>
</data>
</react>
<react id='B2'>
<sample id='LAN5_not amplified'/>
<data>
<tar id='TUCR362'/>
</data>
</react>
<react id='D1'>
<sample id='LAN5_amplified'/>
<data>
<tar id='TUCR362'/>
<cq>33.97</cq>
</data>
</react>
<react id='D2'>
<sample id='LAN5_amplified'/>
<data>
<tar id='TUCR362'/>
</data>
</react>
<react id='A1'>
<sample id='GI-ME-N_not amplified'/>
<data>
<tar id='TUCR362'/>
<cq>29.33</cq>
</data>
</react>
<react id='A2'>
<sample id='GI-ME-N_not amplified'/>
<data>
<tar id='TUCR362'/>
<cq>29.81</cq>
</data>
</react>
<react id='C1'>
<sample id='GI-ME-N_amplified'/>
<data>
<tar id='TUCR362'/>
<cq>29.65</cq>
</data>
</react>
<react id='C2'>
<sample id='GI-ME-N_amplified'/>
<data>
<tar id='TUCR362'/>
<cq>29.83</cq>
</data>
</react>
<react id='B3'>
<sample id='LAN5_not amplified'/>
<data>
<tar id='TUCR363'/>
<cq>27.36</cq>
</data>
</react>
<react id='B4'>
<sample id='LAN5_not amplified'/>
<data>
<tar id='TUCR363'/>
<cq>27.8</cq>
</data>
</react>
<react id='D3'>
<sample id='LAN5_amplified'/>
<data>
<tar id='TUCR363'/>
<cq>25.23</cq>
</data>
</react>
<react id='D4'>
<sample id='LAN5_amplified'/>
<data>
<tar id='TUCR363'/>
<cq>25.31</cq>
</data>
</react>
<react id='A3'>
<sample id='GI-ME-N_not amplified'/>
<data>
<tar id='TUCR363'/>
<cq>40</cq>
</data>
</react>
<react id='A4'>
<sample id='GI-ME-N_not amplified'/>
<data>
<tar id='TUCR363'/>
<cq>40</cq>
</data>
</react>
<react id='C3'>
<sample id='GI-ME-N_amplified'/>
<data>
<tar id='TUCR363'/>
<cq>40</cq>
</data>
</react>
<react id='C4'>
<sample id='GI-ME-N_amplified'/>
<data>
<tar id='TUCR363'/>
<cq>40</cq>
</data>
</react>
<react id='B5'>
<sample id='LAN5_not amplified'/>
<data>
<tar id='TUCR364'/>
<cq>40</cq>
</data>
</react>
<react id='B6'>
<sample id='LAN5_not amplified'/>
<data>
<tar id='TUCR364'/>
</data>
</react>
<react id='D5'>
<sample id='LAN5_amplified'/>
<data>
<tar id='TUCR364'/>
<cq>21.85</cq>
</data>
</react>
<react id='D6'>
<sample id='LAN5_amplified'/>
<data>
<tar id='TUCR364'/>
<cq>22.19</cq>
</data>
</react>
<react id='A5'>
<sample id='GI-ME-N_not amplified'/>
<data>
<tar id='TUCR364'/>
<cq>27.26</cq>
</data>
</react>
<react id='A6'>
<sample id='GI-ME-N_not amplified'/>
<data>
<tar id='TUCR364'/>
<cq>27.34</cq>
</data>
</react>
<react id='C5'>
<sample id='GI-ME-N_amplified'/>
<data>
<tar id='TUCR364'/>
<cq>24.08</cq>
</data>
</react>
<react id='C6'>
<sample id='GI-ME-N_amplified'/>
<data>
<tar id='TUCR364'/>
<cq>24.08</cq>
</data>
</react>
<react id='B7'>
<sample id='LAN5_not amplified'/>
<data>
<tar id='TUCR365'/>
<cq>24.2</cq>
</data>
</react>
<react id='B8'>
<sample id='LAN5_not amplified'/>
<data>
<tar id='TUCR365'/>
<cq>24.24</cq>
</data>
</react>
<react id='D7'>
<sample id='LAN5_amplified'/>
<data>
<tar id='TUCR365'/>
<cq>21.72</cq>
</data>
</react>
<react id='D8'>
<sample id='LAN5_amplified'/>
<data>
<tar id='TUCR365'/>
<cq>21.74</cq>
</data>
</react>
<react id='A7'>
<sample id='GI-ME-N_not amplified'/>
<data>
<tar id='TUCR365'/>
<cq>40</cq>
</data>
</react>
<react id='A8'>
<sample id='GI-ME-N_not amplified'/>
<data>
<tar id='TUCR365'/>
<cq>40</cq>
</data>
</react>
<react id='C7'>
<sample id='GI-ME-N_amplified'/>
<data>
<tar id='TUCR365'/>
<cq>21.92</cq>
</data>
</react>
<react id='C8'>
<sample id='GI-ME-N_amplified'/>
<data>
<tar id='TUCR365'/>
<cq>22.2</cq>
</data>
</react>
<react id='B9'>
<sample id='LAN5_not amplified'/>
<data>
<tar id='TUCR366'/>
<cq>31.13</cq>
</data>
</react>
<react id='B10'>
<sample id='LAN5_not amplified'/>
<data>
<tar id='TUCR366'/>
</data>
</react>
<react id='D9'>
<sample id='LAN5_amplified'/>
<data>
<tar id='TUCR366'/>
<cq>40</cq>
</data>
</react>
<react id='D10'>
<sample id='LAN5_amplified'/>
<data>
<tar id='TUCR366'/>
</data>
</react>
<react id='A9'>
<sample id='GI-ME-N_not amplified'/>
<data>
<tar id='TUCR366'/>
<cq>24.17</cq>
</data>
</react>
<react id='A10'>
<sample id='GI-ME-N_not amplified'/>
<data>
<tar id='TUCR366'/>
<cq>24.33</cq>
</data>
</react>
<react id='C9'>
<sample id='GI-ME-N_amplified'/>
<data>
<tar id='TUCR366'/>
<cq>21.67</cq>
</data>
</react>
<react id='C10'>
<sample id='GI-ME-N_amplified'/>
<data>
<tar id='TUCR366'/>
<cq>21.75</cq>
</data>
</react>
<react id='B11'>
<sample id='LAN5_not amplified'/>
<data>
<tar id='TUCR367'/>
<cq>31.89</cq>
</data>
</react>
<react id='B12'>
<sample id='LAN5_not amplified'/>
<data>
<tar id='TUCR367'/>
</data>
</react>
<react id='D11'>
<sample id='LAN5_amplified'/>
<data>
<tar id='TUCR367'/>
<cq>30.29</cq>
</data>
</react>
<react id='D12'>
<sample id='LAN5_amplified'/>
<data>
<tar id='TUCR367'/>
<cq>30.43</cq>
</data>
</react>
<react id='A11'>
<sample id='GI-ME-N_not amplified'/>
<data>
<tar id='TUCR367'/>
<cq>28.57</cq>
</data>
</react>
<react id='A12'>
<sample id='GI-ME-N_not amplified'/>
<data>
<tar id='TUCR367'/>
<cq>30.55</cq>
</data>
</react>
<react id='C11'>
<sample id='GI-ME-N_amplified'/>
<data>
<tar id='TUCR367'/>
<cq>25.85</cq>
</data>
</react>
<react id='C12'>
<sample id='GI-ME-N_amplified'/>
<data>
<tar id='TUCR367'/>
<cq>26.05</cq>
</data>
</react>
<react id='H1'>
<sample id='LAN5_not amplified'/>
<data>
<tar id='TUCR368'/>
<cq>31.06</cq>
</data>
</react>
<react id='H2'>
<sample id='LAN5_not amplified'/>
<data>
<tar id='TUCR368'/>
<cq>31.3</cq>
</data>
</react>
<react id='F1'>
<sample id='LAN5_amplified'/>
<data>
<tar id='TUCR368'/>
<cq>27.27</cq>
</data>
</react>
<react id='F2'>
<sample id='LAN5_amplified'/>
<data>
<tar id='TUCR368'/>
<cq>27.41</cq>
</data>
</react>
<react id='E1'>
<sample id='GI-ME-N_not amplified'/>
<data>
<tar id='TUCR368'/>
<cq>30.87</cq>
</data>
</react>
<react id='E2'>
<sample id='GI-ME-N_not amplified'/>
<data>
<tar id='TUCR368'/>
<cq>32.09</cq>
</data>
</react>
<react id='G1'>
<sample id='GI-ME-N_amplified'/>
<data>
<tar id='TUCR368'/>
<cq>26.51</cq>
</data>
</react>
<react id='G2'>
<sample id='GI-ME-N_amplified'/>
<data>
<tar id='TUCR368'/>
<cq>26.75</cq>
</data>
</react>
<react id='H3'>
<sample id='LAN5_not amplified'/>
<data>
<tar id='TUCR369'/>
<cq>32.34</cq>
</data>
</react>
<react id='H4'>
<sample id='LAN5_not amplified'/>
<data>
<tar id='TUCR369'/>
<cq>33.26</cq>
</data>
</react>
<react id='F3'>
<sample id='LAN5_amplified'/>
<data>
<tar id='TUCR369'/>
<cq>31.39</cq>
</data>
</react>
<react id='F4'>
<sample id='LAN5_amplified'/>
<data>
<tar id='TUCR369'/>
</data>
</react>
<react id='E3'>
<sample id='GI-ME-N_not amplified'/>
<data>
<tar id='TUCR369'/>
<cq>30.3</cq>
</data>
</react>
<react id='E4'>
<sample id='GI-ME-N_not amplified'/>
<data>
<tar id='TUCR369'/>
<cq>31.04</cq>
</data>
</react>
<react id='G3'>
<sample id='GI-ME-N_amplified'/>
<data>
<tar id='TUCR369'/>
<cq>28.55</cq>
</data>
</react>
<react id='G4'>
<sample id='GI-ME-N_amplified'/>
<data>
<tar id='TUCR369'/>
<cq>28.97</cq>
</data>
</react>
<react id='F5'>
<sample id='LAN5_not amplified'/>
<data>
<tar id='TUCR370'/>
<cq>26.86</cq>
</data>
</react>
<react id='F6'>
<sample id='LAN5_not amplified'/>
<data>
<tar id='TUCR370'/>
<cq>27.42</cq>
</data>
</react>
<react id='H5'>
<sample id='LAN5_amplified'/>
<data>
<tar id='TUCR370'/>
<cq>24.86</cq>
</data>
</react>
<react id='H6'>
<sample id='LAN5_amplified'/>
<data>
<tar id='TUCR370'/>
<cq>24.98</cq>
</data>
</react>
<react id='E5'>
<sample id='GI-ME-N_not amplified'/>
<data>
<tar id='TUCR370'/>
<cq>0</cq>
</data>
</react>
<react id='E6'>
<sample id='GI-ME-N_not amplified'/>
<data>
<tar id='TUCR370'/>
<cq>80</cq>
</data>
</react>
<react id='G5'>
<sample id='GI-ME-N_amplified'/>
<data>
<tar id='TUCR370'/>
<cq>31.23</cq>
</data>
</react>
<react id='G6'>
<sample id='GI-ME-N_amplified'/>
<data>
<tar id='TUCR370'/>
</data>
</react>
<react id='F7'>
<sample id='LAN5_not amplified'/>
<data>
<tar id='TUCR371'/>
<cq>27.34</cq>
</data>
</react>
<react id='F8'>
<sample id='LAN5_not amplified'/>
<data>
<tar id='TUCR371'/>
<cq>27.4</cq>
</data>
</react>
<react id='H7'>
<sample id='LAN5_amplified'/>
<data>
<tar id='TUCR371'/>
<cq>25.25</cq>
</data>
</react>
<react id='H8'>
<sample id='LAN5_amplified'/>
<data>
<tar id='TUCR371'/>
<cq>25.55</cq>
</data>
</react>
<react id='E7'>
<sample id='GI-ME-N_not amplified'/>
<data>
<tar id='TUCR371'/>
<cq>26.91</cq>
</data>
</react>
<react id='E8'>
<sample id='GI-ME-N_not amplified'/>
<data>
<tar id='TUCR371'/>
<cq>27.33</cq>
</data>
</react>
<react id='G7'>
<sample id='GI-ME-N_amplified'/>
<data>
<tar id='TUCR371'/>
<cq>23.98</cq>
</data>
</react>
<react id='G8'>
<sample id='GI-ME-N_amplified'/>
<data>
<tar id='TUCR371'/>
<cq>24.12</cq>
</data>
</react>
<react id='F9'>
<sample id='LAN5_not amplified'/>
<data>
<tar id='TUCR372'/>
<cq>29.78</cq>
</data>
</react>
<react id='F10'>
<sample id='LAN5_not amplified'/>
<data>
<tar id='TUCR372'/>
<cq>29.94</cq>
</data>
</react>
<react id='H9'>
<sample id='LAN5_amplified'/>
<data>
<tar id='TUCR372'/>
<cq>30.72</cq>
</data>
</react>
<react id='H10'>
<sample id='LAN5_amplified'/>
<data>
<tar id='TUCR372'/>
<cq>31.52</cq>
</data>
</react>
<react id='E9'>
<sample id='GI-ME-N_not amplified'/>
<data>
<tar id='TUCR372'/>
<cq>26.48</cq>
</data>
</react>
<react id='E10'>
<sample id='GI-ME-N_not amplified'/>
<data>
<tar id='TUCR372'/>
<cq>26.84</cq>
</data>
</react>
<react id='G9'>
<sample id='GI-ME-N_amplified'/>
<data>
<tar id='TUCR372'/>
<cq>23.81</cq>
</data>
</react>
<react id='G10'>
<sample id='GI-ME-N_amplified'/>
<data>
<tar id='TUCR372'/>
<cq>23.89</cq>
</data>
</react>
<react id='F11'>
<sample id='LAN5_not amplified'/>
<data>
<tar id='TUCR373'/>
<cq>33.28</cq>
</data>
</react>
<react id='F12'>
<sample id='LAN5_not amplified'/>
<data>
<tar id='TUCR373'/>
</data>
</react>
<react id='H11'>
<sample id='LAN5_amplified'/>
<data>
<tar id='TUCR373'/>
<cq>30.27</cq>
</data>
</react>
<react id='H12'>
<sample id='LAN5_amplified'/>
<data>
<tar id='TUCR373'/>
</data>
</react>
<react id='E11'>
<sample id='GI-ME-N_not amplified'/>
<data>
<tar id='TUCR373'/>
<cq>0</cq>
</data>
</react>
<react id='E12'>
<sample id='GI-ME-N_not amplified'/>
<data>
<tar id='TUCR373'/>
<cq>80</cq>
</data>
</react>
<react id='G11'>
<sample id='GI-ME-N_amplified'/>
<data>
<tar id='TUCR373'/>
<cq>29.86</cq>
</data>
</react>
<react id='G12'>
<sample id='GI-ME-N_amplified'/>
<data>
<tar id='TUCR373'/>
<cq>30.64</cq>
</data>
</react>
</run>
<run id='run032'>
<instrument>RealPlex4 system (Eppendorf, Hamburg, Germany</instrument>
<dataCollectionSoftware>
<name>RealPlex</name>
<version>2.0</version>
</dataCollectionSoftware>
<backgroundDeterminationMethod>Noiseband</backgroundDeterminationMethod>
<cqDetectionMethod>automated threshold and baseline settings</cqDetectionMethod>
<pcrFormat>free format</pcrFormat>
<react id='B1'>
<sample id='LAN5_not amplified'/>
<data>
<tar id='TUCR374'/>
<cq>31.22</cq>
</data>
</react>
<react id='B2'>
<sample id='LAN5_not amplified'/>
<data>
<tar id='TUCR374'/>
</data>
</react>
<react id='D1'>
<sample id='LAN5_amplified'/>
<data>
<tar id='TUCR374'/>
<cq>40</cq>
</data>
</react>
<react id='D2'>
<sample id='LAN5_amplified'/>
<data>
<tar id='TUCR374'/>
</data>
</react>
<react id='A1'>
<sample id='GI-ME-N_not amplified'/>
<data>
<tar id='TUCR374'/>
<cq>40</cq>
</data>
</react>
<react id='A2'>
<sample id='GI-ME-N_not amplified'/>
<data>
<tar id='TUCR374'/>
<cq>40</cq>
</data>
</react>
<react id='C1'>
<sample id='GI-ME-N_amplified'/>
<data>
<tar id='TUCR374'/>
<cq>32.52</cq>
</data>
</react>
<react id='C2'>
<sample id='GI-ME-N_amplified'/>
<data>
<tar id='TUCR374'/>
<cq>32.94</cq>
</data>
</react>
<react id='B3'>
<sample id='LAN5_not amplified'/>
<data>
<tar id='TUCR375'/>
<cq>25.75</cq>
</data>
</react>
<react id='B4'>
<sample id='LAN5_not amplified'/>
<data>
<tar id='TUCR375'/>
<cq>25.81</cq>
</data>
</react>
<react id='D3'>
<sample id='LAN5_amplified'/>
<data>
<tar id='TUCR375'/>
<cq>23.75</cq>
</data>
</react>
<react id='D4'>
<sample id='LAN5_amplified'/>
<data>
<tar id='TUCR375'/>
<cq>23.77</cq>
</data>
</react>
<react id='A3'>
<sample id='GI-ME-N_not amplified'/>
<data>
<tar id='TUCR375'/>
<cq>40</cq>
</data>
</react>
<react id='A4'>
<sample id='GI-ME-N_not amplified'/>
<data>
<tar id='TUCR375'/>
<cq>40</cq>
</data>
</react>
<react id='C3'>
<sample id='GI-ME-N_amplified'/>
<data>
<tar id='TUCR375'/>
<cq>31.06</cq>
</data>
</react>
<react id='C4'>
<sample id='GI-ME-N_amplified'/>
<data>
<tar id='TUCR375'/>
<cq>32.04</cq>
</data>
</react>
<react id='B5'>
<sample id='LAN5_not amplified'/>
<data>
<tar id='TUCR376'/>
<cq>26.69</cq>
</data>
</react>
<react id='B6'>
<sample id='LAN5_not amplified'/>
<data>
<tar id='TUCR376'/>
<cq>26.85</cq>
</data>
</react>
<react id='D5'>
<sample id='LAN5_amplified'/>
<data>
<tar id='TUCR376'/>
<cq>24.2</cq>
</data>
</react>
<react id='D6'>
<sample id='LAN5_amplified'/>
<data>
<tar id='TUCR376'/>
<cq>24.26</cq>
</data>
</react>
<react id='A5'>
<sample id='GI-ME-N_not amplified'/>
<data>
<tar id='TUCR376'/>
<cq>24.83</cq>
</data>
</react>
<react id='A6'>
<sample id='GI-ME-N_not amplified'/>
<data>
<tar id='TUCR376'/>
<cq>24.95</cq>
</data>
</react>
<react id='C5'>
<sample id='GI-ME-N_amplified'/>
<data>
<tar id='TUCR376'/>
<cq>22.57</cq>
</data>
</react>
<react id='C6'>
<sample id='GI-ME-N_amplified'/>
<data>
<tar id='TUCR376'/>
<cq>22.75</cq>
</data>
</react>
<react id='B7'>
<sample id='LAN5_not amplified'/>
<data>
<tar id='TUCR377'/>
<cq>27.27</cq>
</data>
</react>
<react id='B8'>
<sample id='LAN5_not amplified'/>
<data>
<tar id='TUCR377'/>
<cq>27.81</cq>
</data>
</react>
<react id='D7'>
<sample id='LAN5_amplified'/>
<data>
<tar id='TUCR377'/>
<cq>25.49</cq>
</data>
</react>
<react id='D8'>
<sample id='LAN5_amplified'/>
<data>
<tar id='TUCR377'/>
<cq>25.75</cq>
</data>
</react>
<react id='A7'>
<sample id='GI-ME-N_not amplified'/>
<data>
<tar id='TUCR377'/>
<cq>25.67</cq>
</data>
</react>
<react id='A8'>
<sample id='GI-ME-N_not amplified'/>
<data>
<tar id='TUCR377'/>
<cq>25.75</cq>
</data>
</react>
<react id='C7'>
<sample id='GI-ME-N_amplified'/>
<data>
<tar id='TUCR377'/>
<cq>22.35</cq>
</data>
</react>
<react id='C8'>
<sample id='GI-ME-N_amplified'/>
<data>
<tar id='TUCR377'/>
<cq>22.43</cq>
</data>
</react>
<react id='B9'>
<sample id='LAN5_not amplified'/>
<data>
<tar id='TUCR378'/>
<cq>29.33</cq>
</data>
</react>
<react id='B10'>
<sample id='LAN5_not amplified'/>
<data>
<tar id='TUCR378'/>
<cq>30.37</cq>
</data>
</react>
<react id='D9'>
<sample id='LAN5_amplified'/>
<data>
<tar id='TUCR378'/>
<cq>26.06</cq>
</data>
</react>
<react id='D10'>
<sample id='LAN5_amplified'/>
<data>
<tar id='TUCR378'/>
<cq>26.12</cq>
</data>
</react>
<react id='A9'>
<sample id='GI-ME-N_not amplified'/>
<data>
<tar id='TUCR378'/>
<cq>26.07</cq>
</data>
</react>
<react id='A10'>
<sample id='GI-ME-N_not amplified'/>
<data>
<tar id='TUCR378'/>
<cq>26.19</cq>
</data>
</react>
<react id='C9'>
<sample id='GI-ME-N_amplified'/>
<data>
<tar id='TUCR378'/>
<cq>23.35</cq>
</data>
</react>
<react id='C10'>
<sample id='GI-ME-N_amplified'/>
<data>
<tar id='TUCR378'/>
<cq>23.45</cq>
</data>
</react>
<react id='B11'>
<sample id='LAN5_not amplified'/>
<data>
<tar id='TUCR379'/>
<cq>32.75</cq>
</data>
</react>
<react id='B12'>
<sample id='LAN5_not amplified'/>
<data>
<tar id='TUCR379'/>
<cq>32.95</cq>
</data>
</react>
<react id='D11'>
<sample id='LAN5_amplified'/>
<data>
<tar id='TUCR379'/>
<cq>34.86</cq>
</data>
</react>
<react id='D12'>
<sample id='LAN5_amplified'/>
<data>
<tar id='TUCR379'/>
</data>
</react>
<react id='A11'>
<sample id='GI-ME-N_not amplified'/>
<data>
<tar id='TUCR379'/>
<cq>28.94</cq>
</data>
</react>
<react id='A12'>
<sample id='GI-ME-N_not amplified'/>
<data>
<tar id='TUCR379'/>
<cq>29.7</cq>
</data>
</react>
<react id='C11'>
<sample id='GI-ME-N_amplified'/>
<data>
<tar id='TUCR379'/>
<cq>27.31</cq>
</data>
</react>
<react id='C12'>
<sample id='GI-ME-N_amplified'/>
<data>
<tar id='TUCR379'/>
<cq>27.37</cq>
</data>
</react>
<react id='H1'>
<sample id='LAN5_not amplified'/>
<data>
<tar id='TUCR380'/>
<cq>40</cq>
</data>
</react>
<react id='H2'>
<sample id='LAN5_not amplified'/>
<data>
<tar id='TUCR380'/>
</data>
</react>
<react id='F1'>
<sample id='LAN5_amplified'/>
<data>
<tar id='TUCR380'/>
<cq>40</cq>
</data>
</react>
<react id='F2'>
<sample id='LAN5_amplified'/>
<data>
<tar id='TUCR380'/>
</data>
</react>
<react id='E1'>
<sample id='GI-ME-N_not amplified'/>
<data>
<tar id='TUCR380'/>
<cq>40</cq>
</data>
</react>
<react id='E2'>
<sample id='GI-ME-N_not amplified'/>
<data>
<tar id='TUCR380'/>
<cq>40</cq>
</data>
</react>
<react id='G1'>
<sample id='GI-ME-N_amplified'/>
<data>
<tar id='TUCR380'/>
<cq>34.31</cq>
</data>
</react>
<react id='G2'>
<sample id='GI-ME-N_amplified'/>
<data>
<tar id='TUCR380'/>
</data>
</react>
<react id='H3'>
<sample id='LAN5_not amplified'/>
<data>
<tar id='TUCR381'/>
<cq>28.63</cq>
</data>
</react>
<react id='H4'>
<sample id='LAN5_not amplified'/>
<data>
<tar id='TUCR381'/>
<cq>28.95</cq>
</data>
</react>
<react id='F3'>
<sample id='LAN5_amplified'/>
<data>
<tar id='TUCR381'/>
<cq>28.3</cq>
</data>
</react>
<react id='F4'>
<sample id='LAN5_amplified'/>
<data>
<tar id='TUCR381'/>
<cq>28.5</cq>
</data>
</react>
<react id='E3'>
<sample id='GI-ME-N_not amplified'/>
<data>
<tar id='TUCR381'/>
<cq>40</cq>
</data>
</react>
<react id='E4'>
<sample id='GI-ME-N_not amplified'/>
<data>
<tar id='TUCR381'/>
<cq>40</cq>
</data>
</react>
<react id='G3'>
<sample id='GI-ME-N_amplified'/>
<data>
<tar id='TUCR381'/>
<cq>40</cq>
</data>
</react>
<react id='G4'>
<sample id='GI-ME-N_amplified'/>
<data>
<tar id='TUCR381'/>
<cq>40</cq>
</data>
</react>
<react id='F5'>
<sample id='LAN5_not amplified'/>
<data>
<tar id='TUCR382'/>
<cq>32.99</cq>
</data>
</react>
<react id='F6'>
<sample id='LAN5_not amplified'/>
<data>
<tar id='TUCR382'/>
</data>
</react>
<react id='H5'>
<sample id='LAN5_amplified'/>
<data>
<tar id='TUCR382'/>
<cq>33.89</cq>
</data>
</react>
<react id='H6'>
<sample id='LAN5_amplified'/>
<data>
<tar id='TUCR382'/>
</data>
</react>
<react id='E5'>
<sample id='GI-ME-N_not amplified'/>
<data>
<tar id='TUCR382'/>
<cq>28.36</cq>
</data>
</react>
<react id='E6'>
<sample id='GI-ME-N_not amplified'/>
<data>
<tar id='TUCR382'/>
<cq>28.92</cq>
</data>
</react>
<react id='G5'>
<sample id='GI-ME-N_amplified'/>
<data>
<tar id='TUCR382'/>
<cq>27.59</cq>
</data>
</react>
<react id='G6'>
<sample id='GI-ME-N_amplified'/>
<data>
<tar id='TUCR382'/>
<cq>28.55</cq>
</data>
</react>
<react id='F7'>
<sample id='LAN5_not amplified'/>
<data>
<tar id='TUCR383'/>
<cq>26.66</cq>
</data>
</react>
<react id='F8'>
<sample id='LAN5_not amplified'/>
<data>
<tar id='TUCR383'/>
<cq>26.72</cq>
</data>
</react>
<react id='H7'>
<sample id='LAN5_amplified'/>
<data>
<tar id='TUCR383'/>
<cq>23.86</cq>
</data>
</react>
<react id='H8'>
<sample id='LAN5_amplified'/>
<data>
<tar id='TUCR383'/>
<cq>24.22</cq>
</data>
</react>
<react id='E7'>
<sample id='GI-ME-N_not amplified'/>
<data>
<tar id='TUCR383'/>
<cq>33.08</cq>
</data>
</react>
<react id='E8'>
<sample id='GI-ME-N_not amplified'/>
<data>
<tar id='TUCR383'/>
</data>
</react>
<react id='G7'>
<sample id='GI-ME-N_amplified'/>
<data>
<tar id='TUCR383'/>
<cq>32.66</cq>
</data>
</react>
<react id='G8'>
<sample id='GI-ME-N_amplified'/>
<data>
<tar id='TUCR383'/>
</data>
</react>
<react id='F9'>
<sample id='LAN5_not amplified'/>
<data>
<tar id='TUCR384'/>
<cq>25.14</cq>
</data>
</react>
<react id='F10'>
<sample id='LAN5_not amplified'/>
<data>
<tar id='TUCR384'/>
<cq>25.58</cq>
</data>
</react>
<react id='H9'>
<sample id='LAN5_amplified'/>
<data>
<tar id='TUCR384'/>
<cq>23.12</cq>
</data>
</react>
<react id='H10'>
<sample id='LAN5_amplified'/>
<data>
<tar id='TUCR384'/>
<cq>23.54</cq>
</data>
</react>
<react id='E9'>
<sample id='GI-ME-N_not amplified'/>
<data>
<tar id='TUCR384'/>
<cq>26.4</cq>
</data>
</react>
<react id='E10'>
<sample id='GI-ME-N_not amplified'/>
<data>
<tar id='TUCR384'/>
<cq>26.64</cq>
</data>
</react>
<react id='G9'>
<sample id='GI-ME-N_amplified'/>
<data>
<tar id='TUCR384'/>
<cq>23.93</cq>
</data>
</react>
<react id='G10'>
<sample id='GI-ME-N_amplified'/>
<data>
<tar id='TUCR384'/>
<cq>23.99</cq>
</data>
</react>
<react id='F11'>
<sample id='LAN5_not amplified'/>
<data>
<tar id='TUCR385'/>
<cq>33.67</cq>
</data>
</react>
<react id='F12'>
<sample id='LAN5_not amplified'/>
<data>
<tar id='TUCR385'/>
</data>
</react>
<react id='H11'>
<sample id='LAN5_amplified'/>
<data>
<tar id='TUCR385'/>
<cq>40</cq>
</data>
</react>
<react id='H12'>
<sample id='LAN5_amplified'/>
<data>
<tar id='TUCR385'/>
</data>
</react>
<react id='E11'>
<sample id='GI-ME-N_not amplified'/>
<data>
<tar id='TUCR385'/>
<cq>24.94</cq>
</data>
</react>
<react id='E12'>
<sample id='GI-ME-N_not amplified'/>
<data>
<tar id='TUCR385'/>
<cq>25</cq>
</data>
</react>
<react id='G11'>
<sample id='GI-ME-N_amplified'/>
<data>
<tar id='TUCR385'/>
<cq>22.8</cq>
</data>
</react>
<react id='G12'>
<sample id='GI-ME-N_amplified'/>
<data>
<tar id='TUCR385'/>
<cq>22.86</cq>
</data>
</react>
</run>
<run id='run033'>
<instrument>RealPlex4 system (Eppendorf, Hamburg, Germany</instrument>
<dataCollectionSoftware>
<name>RealPlex</name>
<version>2.0</version>
</dataCollectionSoftware>
<backgroundDeterminationMethod>Noiseband</backgroundDeterminationMethod>
<cqDetectionMethod>automated threshold and baseline settings</cqDetectionMethod>
<pcrFormat>free format</pcrFormat>
<react id='B1'>
<sample id='LAN5_not amplified'/>
<data>
<tar id='TUCR386'/>
<cq>22.49</cq>
</data>
</react>
<react id='B2'>
<sample id='LAN5_not amplified'/>
<data>
<tar id='TUCR386'/>
<cq>22.77</cq>
</data>
</react>
<react id='D1'>
<sample id='LAN5_amplified'/>
<data>
<tar id='TUCR386'/>
<cq>20.83</cq>
</data>
</react>
<react id='D2'>
<sample id='LAN5_amplified'/>
<data>
<tar id='TUCR386'/>
</data>
</react>
<react id='A1'>
<sample id='GI-ME-N_not amplified'/>
<data>
<tar id='TUCR386'/>
<cq>40</cq>
</data>
</react>
<react id='A2'>
<sample id='GI-ME-N_not amplified'/>
<data>
<tar id='TUCR386'/>
<cq>40</cq>
</data>
</react>
<react id='C1'>
<sample id='GI-ME-N_amplified'/>
<data>
<tar id='TUCR386'/>
<cq>32.54</cq>
</data>
</react>
<react id='C2'>
<sample id='GI-ME-N_amplified'/>
<data>
<tar id='TUCR386'/>
<cq>34.22</cq>
</data>
</react>
<react id='B3'>
<sample id='LAN5_not amplified'/>
<data>
<tar id='TUCR387'/>
<cq>26.35</cq>
</data>
</react>
<react id='B4'>
<sample id='LAN5_not amplified'/>
<data>
<tar id='TUCR387'/>
<cq>26.85</cq>
</data>
</react>
<react id='D3'>
<sample id='LAN5_amplified'/>
<data>
<tar id='TUCR387'/>
<cq>24.92</cq>
</data>
</react>
<react id='D4'>
<sample id='LAN5_amplified'/>
<data>
<tar id='TUCR387'/>
<cq>25.1</cq>
</data>
</react>
<react id='A3'>
<sample id='GI-ME-N_not amplified'/>
<data>
<tar id='TUCR387'/>
<cq>22.38</cq>
</data>
</react>
<react id='A4'>
<sample id='GI-ME-N_not amplified'/>
<data>
<tar id='TUCR387'/>
<cq>22.48</cq>
</data>
</react>
<react id='C3'>
<sample id='GI-ME-N_amplified'/>
<data>
<tar id='TUCR387'/>
<cq>20.62</cq>
</data>
</react>
<react id='C4'>
<sample id='GI-ME-N_amplified'/>
<data>
<tar id='TUCR387'/>
<cq>20.68</cq>
</data>
</react>
<react id='B5'>
<sample id='LAN5_not amplified'/>
<data>
<tar id='TUCR388'/>
<cq>28.4</cq>
</data>
</react>
<react id='B6'>
<sample id='LAN5_not amplified'/>
<data>
<tar id='TUCR388'/>
</data>
</react>
<react id='D5'>
<sample id='LAN5_amplified'/>
<data>
<tar id='TUCR388'/>
<cq>40</cq>
</data>
</react>
<react id='D6'>
<sample id='LAN5_amplified'/>
<data>
<tar id='TUCR388'/>
</data>
</react>
<react id='A5'>
<sample id='GI-ME-N_not amplified'/>
<data>
<tar id='TUCR388'/>
<cq>26.28</cq>
</data>
</react>
<react id='A6'>
<sample id='GI-ME-N_not amplified'/>
<data>
<tar id='TUCR388'/>
<cq>26.46</cq>
</data>
</react>
<react id='C5'>
<sample id='GI-ME-N_amplified'/>
<data>
<tar id='TUCR388'/>
<cq>23.58</cq>
</data>
</react>
<react id='C6'>
<sample id='GI-ME-N_amplified'/>
<data>
<tar id='TUCR388'/>
<cq>23.6</cq>
</data>
</react>
<react id='B7'>
<sample id='LAN5_not amplified'/>
<data>
<tar id='TUCR389'/>
<cq>28.06</cq>
</data>
</react>
<react id='B8'>
<sample id='LAN5_not amplified'/>
<data>
<tar id='TUCR389'/>
<cq>28.4</cq>
</data>
</react>
<react id='D7'>
<sample id='LAN5_amplified'/>
<data>
<tar id='TUCR389'/>
<cq>25.6</cq>
</data>
</react>
<react id='D8'>
<sample id='LAN5_amplified'/>
<data>
<tar id='TUCR389'/>
<cq>25.62</cq>
</data>
</react>
<react id='A7'>
<sample id='GI-ME-N_not amplified'/>
<data>
<tar id='TUCR389'/>
<cq>40</cq>
</data>
</react>
<react id='A8'>
<sample id='GI-ME-N_not amplified'/>
<data>
<tar id='TUCR389'/>
<cq>40</cq>
</data>
</react>
<react id='C7'>
<sample id='GI-ME-N_amplified'/>
<data>
<tar id='TUCR389'/>
<cq>27.89</cq>
</data>
</react>
<react id='C8'>
<sample id='GI-ME-N_amplified'/>
<data>
<tar id='TUCR389'/>
<cq>28.59</cq>
</data>
</react>
<react id='B9'>
<sample id='LAN5_not amplified'/>
<data>
<tar id='TUCR390'/>
<cq>25.31</cq>
</data>
</react>
<react id='B10'>
<sample id='LAN5_not amplified'/>
<data>
<tar id='TUCR390'/>
<cq>25.47</cq>
</data>
</react>
<react id='D9'>
<sample id='LAN5_amplified'/>
<data>
<tar id='TUCR390'/>
<cq>23.24</cq>
</data>
</react>
<react id='D10'>
<sample id='LAN5_amplified'/>
<data>
<tar id='TUCR390'/>
<cq>23.26</cq>
</data>
</react>
<react id='A9'>
<sample id='GI-ME-N_not amplified'/>
<data>
<tar id='TUCR390'/>
<cq>27.75</cq>
</data>
</react>
<react id='A10'>
<sample id='GI-ME-N_not amplified'/>
<data>
<tar id='TUCR390'/>
<cq>27.85</cq>
</data>
</react>
<react id='C9'>
<sample id='GI-ME-N_amplified'/>
<data>
<tar id='TUCR390'/>
<cq>25.37</cq>
</data>
</react>
<react id='C10'>
<sample id='GI-ME-N_amplified'/>
<data>
<tar id='TUCR390'/>
<cq>25.65</cq>
</data>
</react>
<react id='B11'>
<sample id='LAN5_not amplified'/>
<data>
<tar id='TUCR391'/>
<cq>30.76</cq>
</data>
</react>
<react id='B12'>
<sample id='LAN5_not amplified'/>
<data>
<tar id='TUCR391'/>
<cq>31.96</cq>
</data>
</react>
<react id='D11'>
<sample id='LAN5_amplified'/>
<data>
<tar id='TUCR391'/>
<cq>26.52</cq>
</data>
</react>
<react id='D12'>
<sample id='LAN5_amplified'/>
<data>
<tar id='TUCR391'/>
<cq>26.6</cq>
</data>
</react>
<react id='A11'>
<sample id='GI-ME-N_not amplified'/>
<data>
<tar id='TUCR391'/>
<cq>24.85</cq>
</data>
</react>
<react id='A12'>
<sample id='GI-ME-N_not amplified'/>
<data>
<tar id='TUCR391'/>
<cq>25.01</cq>
</data>
</react>
<react id='C11'>
<sample id='GI-ME-N_amplified'/>
<data>
<tar id='TUCR391'/>
<cq>22.94</cq>
</data>
</react>
<react id='C12'>
<sample id='GI-ME-N_amplified'/>
<data>
<tar id='TUCR391'/>
<cq>23</cq>
</data>
</react>
<react id='H1'>
<sample id='LAN5_not amplified'/>
<data>
<tar id='TUCR392'/>
<cq>25.09</cq>
</data>
</react>
<react id='H2'>
<sample id='LAN5_not amplified'/>
<data>
<tar id='TUCR392'/>
<cq>25.25</cq>
</data>
</react>
<react id='F1'>
<sample id='LAN5_amplified'/>
<data>
<tar id='TUCR392'/>
<cq>22.72</cq>
</data>
</react>
<react id='F2'>
<sample id='LAN5_amplified'/>
<data>
<tar id='TUCR392'/>
<cq>22.84</cq>
</data>
</react>
<react id='E1'>
<sample id='GI-ME-N_not amplified'/>
<data>
<tar id='TUCR392'/>
<cq>30.17</cq>
</data>
</react>
<react id='E2'>
<sample id='GI-ME-N_not amplified'/>
<data>
<tar id='TUCR392'/>
<cq>30.49</cq>
</data>
</react>
<react id='G1'>
<sample id='GI-ME-N_amplified'/>
<data>
<tar id='TUCR392'/>
<cq>27.06</cq>
</data>
</react>
<react id='G2'>
<sample id='GI-ME-N_amplified'/>
<data>
<tar id='TUCR392'/>
<cq>27.34</cq>
</data>
</react>
<react id='H3'>
<sample id='LAN5_not amplified'/>
<data>
<tar id='TUCR393'/>
<cq>40</cq>
</data>
</react>
<react id='H4'>
<sample id='LAN5_not amplified'/>
<data>
<tar id='TUCR393'/>
</data>
</react>
<react id='F3'>
<sample id='LAN5_amplified'/>
<data>
<tar id='TUCR393'/>
<cq>40</cq>
</data>
</react>
<react id='F4'>
<sample id='LAN5_amplified'/>
<data>
<tar id='TUCR393'/>
</data>
</react>
<react id='E3'>
<sample id='GI-ME-N_not amplified'/>
<data>
<tar id='TUCR393'/>
<cq>24.74</cq>
</data>
</react>
<react id='E4'>
<sample id='GI-ME-N_not amplified'/>
<data>
<tar id='TUCR393'/>
<cq>24.9</cq>
</data>
</react>
<react id='G3'>
<sample id='GI-ME-N_amplified'/>
<data>
<tar id='TUCR393'/>
<cq>22</cq>
</data>
</react>
<react id='G4'>
<sample id='GI-ME-N_amplified'/>
<data>
<tar id='TUCR393'/>
<cq>22.02</cq>
</data>
</react>
<react id='F5'>
<sample id='LAN5_not amplified'/>
<data>
<tar id='TUCR394'/>
<cq>27.9</cq>
</data>
</react>
<react id='F6'>
<sample id='LAN5_not amplified'/>
<data>
<tar id='TUCR394'/>
<cq>28.14</cq>
</data>
</react>
<react id='H5'>
<sample id='LAN5_amplified'/>
<data>
<tar id='TUCR394'/>
<cq>26.29</cq>
</data>
</react>
<react id='H6'>
<sample id='LAN5_amplified'/>
<data>
<tar id='TUCR394'/>
<cq>26.49</cq>
</data>
</react>
<react id='E5'>
<sample id='GI-ME-N_not amplified'/>
<data>
<tar id='TUCR394'/>
<cq>40</cq>
</data>
</react>
<react id='E6'>
<sample id='GI-ME-N_not amplified'/>
<data>
<tar id='TUCR394'/>
<cq>40</cq>
</data>
</react>
<react id='G5'>
<sample id='GI-ME-N_amplified'/>
<data>
<tar id='TUCR394'/>
<cq>40</cq>
</data>
</react>
<react id='G6'>
<sample id='GI-ME-N_amplified'/>
<data>
<tar id='TUCR394'/>
<cq>40</cq>
</data>
</react>
<react id='F7'>
<sample id='LAN5_not amplified'/>
<data>
<tar id='TUCR395'/>
<cq>40</cq>
</data>
</react>
<react id='F8'>
<sample id='LAN5_not amplified'/>
<data>
<tar id='TUCR395'/>
</data>
</react>
<react id='H7'>
<sample id='LAN5_amplified'/>
<data>
<tar id='TUCR395'/>
<cq>34.06</cq>
</data>
</react>
<react id='H8'>
<sample id='LAN5_amplified'/>
<data>
<tar id='TUCR395'/>
</data>
</react>
<react id='E7'>
<sample id='GI-ME-N_not amplified'/>
<data>
<tar id='TUCR395'/>
<cq>27.92</cq>
</data>
</react>
<react id='E8'>
<sample id='GI-ME-N_not amplified'/>
<data>
<tar id='TUCR395'/>
<cq>27.94</cq>
</data>
</react>
<react id='G7'>
<sample id='GI-ME-N_amplified'/>
<data>
<tar id='TUCR395'/>
<cq>25.39</cq>
</data>
</react>
<react id='G8'>
<sample id='GI-ME-N_amplified'/>
<data>
<tar id='TUCR395'/>
<cq>25.67</cq>
</data>
</react>
<react id='F9'>
<sample id='LAN5_not amplified'/>
<data>
<tar id='TUCR396'/>
<cq>26.63</cq>
</data>
</react>
<react id='F10'>
<sample id='LAN5_not amplified'/>
<data>
<tar id='TUCR396'/>
<cq>26.79</cq>
</data>
</react>
<react id='H9'>
<sample id='LAN5_amplified'/>
<data>
<tar id='TUCR396'/>
<cq>24.61</cq>
</data>
</react>
<react id='H10'>
<sample id='LAN5_amplified'/>
<data>
<tar id='TUCR396'/>
<cq>24.61</cq>
</data>
</react>
<react id='E9'>
<sample id='GI-ME-N_not amplified'/>
<data>
<tar id='TUCR396'/>
<cq>30.91</cq>
</data>
</react>
<react id='E10'>
<sample id='GI-ME-N_not amplified'/>
<data>
<tar id='TUCR396'/>
<cq>31.49</cq>
</data>
</react>
<react id='G9'>
<sample id='GI-ME-N_amplified'/>
<data>
<tar id='TUCR396'/>
<cq>28.4</cq>
</data>
</react>
<react id='G10'>
<sample id='GI-ME-N_amplified'/>
<data>
<tar id='TUCR396'/>
<cq>28.5</cq>
</data>
</react>
<react id='F11'>
<sample id='LAN5_not amplified'/>
<data>
<tar id='TUCR397'/>
<cq>40</cq>
</data>
</react>
<react id='F12'>
<sample id='LAN5_not amplified'/>
<data>
<tar id='TUCR397'/>
</data>
</react>
<react id='H11'>
<sample id='LAN5_amplified'/>
<data>
<tar id='TUCR397'/>
<cq>40</cq>
</data>
</react>
<react id='H12'>
<sample id='LAN5_amplified'/>
<data>
<tar id='TUCR397'/>
</data>
</react>
<react id='E11'>
<sample id='GI-ME-N_not amplified'/>
<data>
<tar id='TUCR397'/>
<cq>26.23</cq>
</data>
</react>
<react id='E12'>
<sample id='GI-ME-N_not amplified'/>
<data>
<tar id='TUCR397'/>
<cq>26.69</cq>
</data>
</react>
<react id='G11'>
<sample id='GI-ME-N_amplified'/>
<data>
<tar id='TUCR397'/>
<cq>26.15</cq>
</data>
</react>
<react id='G12'>
<sample id='GI-ME-N_amplified'/>
<data>
<tar id='TUCR397'/>
<cq>26.45</cq>
</data>
</react>
</run>
<run id='run034'>
<instrument>RealPlex4 system (Eppendorf, Hamburg, Germany</instrument>
<dataCollectionSoftware>
<name>RealPlex</name>
<version>2.0</version>
</dataCollectionSoftware>
<backgroundDeterminationMethod>Noiseband</backgroundDeterminationMethod>
<cqDetectionMethod>automated threshold and baseline settings</cqDetectionMethod>
<pcrFormat>free format</pcrFormat>
<react id='B3'>
<sample id='LAN5_not amplified'/>
<data>
<tar id='TUCR398'/>
<cq>40</cq>
</data>
</react>
<react id='B4'>
<sample id='LAN5_not amplified'/>
<data>
<tar id='TUCR398'/>
</data>
</react>
<react id='D3'>
<sample id='LAN5_amplified'/>
<data>
<tar id='TUCR398'/>
<cq>27.62</cq>
</data>
</react>
<react id='D4'>
<sample id='LAN5_amplified'/>
<data>
<tar id='TUCR398'/>
<cq>27.98</cq>
</data>
</react>
<react id='A3'>
<sample id='GI-ME-N_not amplified'/>
<data>
<tar id='TUCR398'/>
<cq>40</cq>
</data>
</react>
<react id='A4'>
<sample id='GI-ME-N_not amplified'/>
<data>
<tar id='TUCR398'/>
<cq>40</cq>
</data>
</react>
<react id='C3'>
<sample id='GI-ME-N_amplified'/>
<data>
<tar id='TUCR398'/>
<cq>27.6</cq>
</data>
</react>
<react id='C4'>
<sample id='GI-ME-N_amplified'/>
<data>
<tar id='TUCR398'/>
<cq>27.82</cq>
</data>
</react>
<react id='B5'>
<sample id='LAN5_not amplified'/>
<data>
<tar id='TUCR399'/>
<cq>30.57</cq>
</data>
</react>
<react id='B6'>
<sample id='LAN5_not amplified'/>
<data>
<tar id='TUCR399'/>
<cq>32.57</cq>
</data>
</react>
<react id='D5'>
<sample id='LAN5_amplified'/>
<data>
<tar id='TUCR399'/>
<cq>29.73</cq>
</data>
</react>
<react id='D6'>
<sample id='LAN5_amplified'/>
<data>
<tar id='TUCR399'/>
<cq>30.59</cq>
</data>
</react>
<react id='A5'>
<sample id='GI-ME-N_not amplified'/>
<data>
<tar id='TUCR399'/>
<cq>31.05</cq>
</data>
</react>
<react id='A6'>
<sample id='GI-ME-N_not amplified'/>
<data>
<tar id='TUCR399'/>
<cq>31.39</cq>
</data>
</react>
<react id='C5'>
<sample id='GI-ME-N_amplified'/>
<data>
<tar id='TUCR399'/>
<cq>31.79</cq>
</data>
</react>
<react id='C6'>
<sample id='GI-ME-N_amplified'/>
<data>
<tar id='TUCR399'/>
<cq>31.79</cq>
</data>
</react>
<react id='B7'>
<sample id='LAN5_not amplified'/>
<data>
<tar id='TUCR400'/>
<cq>31.49</cq>
</data>
</react>
<react id='B8'>
<sample id='LAN5_not amplified'/>
<data>
<tar id='TUCR400'/>
<cq>32.69</cq>
</data>
</react>
<react id='D7'>
<sample id='LAN5_amplified'/>
<data>
<tar id='TUCR400'/>
<cq>32.76</cq>
</data>
</react>
<react id='D8'>
<sample id='LAN5_amplified'/>
<data>
<tar id='TUCR400'/>
</data>
</react>
<react id='A7'>
<sample id='GI-ME-N_not amplified'/>
<data>
<tar id='TUCR400'/>
<cq>30.21</cq>
</data>
</react>
<react id='A8'>
<sample id='GI-ME-N_not amplified'/>
<data>
<tar id='TUCR400'/>
<cq>32.23</cq>
</data>
</react>
<react id='C7'>
<sample id='GI-ME-N_amplified'/>
<data>
<tar id='TUCR400'/>
<cq>32.87</cq>
</data>
</react>
<react id='C8'>
<sample id='GI-ME-N_amplified'/>
<data>
<tar id='TUCR400'/>
<cq>32.87</cq>
</data>
</react>
<react id='B9'>
<sample id='LAN5_not amplified'/>
<data>
<tar id='TUCR401'/>
<cq>40</cq>
</data>
</react>
<react id='B10'>
<sample id='LAN5_not amplified'/>
<data>
<tar id='TUCR401'/>
</data>
</react>
<react id='D9'>
<sample id='LAN5_amplified'/>
<data>
<tar id='TUCR401'/>
<cq>40</cq>
</data>
</react>
<react id='D10'>
<sample id='LAN5_amplified'/>
<data>
<tar id='TUCR401'/>
</data>
</react>
<react id='A9'>
<sample id='GI-ME-N_not amplified'/>
<data>
<tar id='TUCR401'/>
<cq>25.98</cq>
</data>
</react>
<react id='A10'>
<sample id='GI-ME-N_not amplified'/>
<data>
<tar id='TUCR401'/>
<cq>26.62</cq>
</data>
</react>
<react id='C9'>
<sample id='GI-ME-N_amplified'/>
<data>
<tar id='TUCR401'/>
<cq>24.89</cq>
</data>
</react>
<react id='C10'>
<sample id='GI-ME-N_amplified'/>
<data>
<tar id='TUCR401'/>
<cq>25.19</cq>
</data>
</react>
<react id='B11'>
<sample id='LAN5_not amplified'/>
<data>
<tar id='TUCR402'/>
<cq>30.22</cq>
</data>
</react>
<react id='B12'>
<sample id='LAN5_not amplified'/>
<data>
<tar id='TUCR402'/>
<cq>31.14</cq>
</data>
</react>
<react id='D11'>
<sample id='LAN5_amplified'/>
<data>
<tar id='TUCR402'/>
<cq>28.12</cq>
</data>
</react>
<react id='D12'>
<sample id='LAN5_amplified'/>
<data>
<tar id='TUCR402'/>
</data>
</react>
<react id='A11'>
<sample id='GI-ME-N_not amplified'/>
<data>
<tar id='TUCR402'/>
<cq>30.39</cq>
</data>
</react>
<react id='A12'>
<sample id='GI-ME-N_not amplified'/>
<data>
<tar id='TUCR402'/>
<cq>30.69</cq>
</data>
</react>
<react id='C11'>
<sample id='GI-ME-N_amplified'/>
<data>
<tar id='TUCR402'/>
<cq>27.25</cq>
</data>
</react>
<react id='C12'>
<sample id='GI-ME-N_amplified'/>
<data>
<tar id='TUCR402'/>
<cq>27.55</cq>
</data>
</react>
<react id='H1'>
<sample id='LAN5_not amplified'/>
<data>
<tar id='TUCR403'/>
<cq>28.96</cq>
</data>
</react>
<react id='H2'>
<sample id='LAN5_not amplified'/>
<data>
<tar id='TUCR403'/>
</data>
</react>
<react id='F1'>
<sample id='LAN5_amplified'/>
<data>
<tar id='TUCR403'/>
<cq>27.59</cq>
</data>
</react>
<react id='F2'>
<sample id='LAN5_amplified'/>
<data>
<tar id='TUCR403'/>
<cq>27.65</cq>
</data>
</react>
<react id='E1'>
<sample id='GI-ME-N_not amplified'/>
<data>
<tar id='TUCR403'/>
<cq>27.83</cq>
</data>
</react>
<react id='E2'>
<sample id='GI-ME-N_not amplified'/>
<data>
<tar id='TUCR403'/>
<cq>28.35</cq>
</data>
</react>
<react id='G1'>
<sample id='GI-ME-N_amplified'/>
<data>
<tar id='TUCR403'/>
<cq>28.53</cq>
</data>
</react>
<react id='G2'>
<sample id='GI-ME-N_amplified'/>
<data>
<tar id='TUCR403'/>
<cq>29.27</cq>
</data>
</react>
<react id='H3'>
<sample id='LAN5_not amplified'/>
<data>
<tar id='TUCR404'/>
<cq>28.89</cq>
</data>
</react>
<react id='H4'>
<sample id='LAN5_not amplified'/>
<data>
<tar id='TUCR404'/>
<cq>29.51</cq>
</data>
</react>
<react id='F3'>
<sample id='LAN5_amplified'/>
<data>
<tar id='TUCR404'/>
<cq>25.91</cq>
</data>
</react>
<react id='F4'>
<sample id='LAN5_amplified'/>
<data>
<tar id='TUCR404'/>
<cq>26.29</cq>
</data>
</react>
<react id='E3'>
<sample id='GI-ME-N_not amplified'/>
<data>
<tar id='TUCR404'/>
<cq>27.52</cq>
</data>
</react>
<react id='E4'>
<sample id='GI-ME-N_not amplified'/>
<data>
<tar id='TUCR404'/>
<cq>28.24</cq>
</data>
</react>
<react id='G3'>
<sample id='GI-ME-N_amplified'/>
<data>
<tar id='TUCR404'/>
<cq>25.9</cq>
</data>
</react>
<react id='G4'>
<sample id='GI-ME-N_amplified'/>
<data>
<tar id='TUCR404'/>
<cq>26.02</cq>
</data>
</react>
<react id='F5'>
<sample id='LAN5_not amplified'/>
<data>
<tar id='TUCR405'/>
<cq>40</cq>
</data>
</react>
<react id='F6'>
<sample id='LAN5_not amplified'/>
<data>
<tar id='TUCR405'/>
</data>
</react>
<react id='H5'>
<sample id='LAN5_amplified'/>
<data>
<tar id='TUCR405'/>
<cq>32.4</cq>
</data>
</react>
<react id='H6'>
<sample id='LAN5_amplified'/>
<data>
<tar id='TUCR405'/>
</data>
</react>
<react id='E5'>
<sample id='GI-ME-N_not amplified'/>
<data>
<tar id='TUCR405'/>
<cq>40</cq>
</data>
</react>
<react id='E6'>
<sample id='GI-ME-N_not amplified'/>
<data>
<tar id='TUCR405'/>
<cq>40</cq>
</data>
</react>
<react id='G5'>
<sample id='GI-ME-N_amplified'/>
<data>
<tar id='TUCR405'/>
<cq>32.2</cq>
</data>
</react>
<react id='G6'>
<sample id='GI-ME-N_amplified'/>
<data>
<tar id='TUCR405'/>
<cq>32.56</cq>
</data>
</react>
<react id='F7'>
<sample id='LAN5_not amplified'/>
<data>
<tar id='TUCR406'/>
<cq>25.96</cq>
</data>
</react>
<react id='F8'>
<sample id='LAN5_not amplified'/>
<data>
<tar id='TUCR406'/>
<cq>26.36</cq>
</data>
</react>
<react id='H7'>
<sample id='LAN5_amplified'/>
<data>
<tar id='TUCR406'/>
<cq>23.75</cq>
</data>
</react>
<react id='H8'>
<sample id='LAN5_amplified'/>
<data>
<tar id='TUCR406'/>
<cq>23.75</cq>
</data>
</react>
<react id='E7'>
<sample id='GI-ME-N_not amplified'/>
<data>
<tar id='TUCR406'/>
<cq>25.42</cq>
</data>
</react>
<react id='E8'>
<sample id='GI-ME-N_not amplified'/>
<data>
<tar id='TUCR406'/>
<cq>25.58</cq>
</data>
</react>
<react id='G7'>
<sample id='GI-ME-N_amplified'/>
<data>
<tar id='TUCR406'/>
<cq>23.47</cq>
</data>
</react>
<react id='G8'>
<sample id='GI-ME-N_amplified'/>
<data>
<tar id='TUCR406'/>
<cq>23.57</cq>
</data>
</react>
<react id='F9'>
<sample id='LAN5_not amplified'/>
<data>
<tar id='TUCR407'/>
<cq>22.97</cq>
</data>
</react>
<react id='F10'>
<sample id='LAN5_not amplified'/>
<data>
<tar id='TUCR407'/>
<cq>23.03</cq>
</data>
</react>
<react id='H9'>
<sample id='LAN5_amplified'/>
<data>
<tar id='TUCR407'/>
<cq>21.42</cq>
</data>
</react>
<react id='H10'>
<sample id='LAN5_amplified'/>
<data>
<tar id='TUCR407'/>
<cq>21.52</cq>
</data>
</react>
<react id='E9'>
<sample id='GI-ME-N_not amplified'/>
<data>
<tar id='TUCR407'/>
<cq>22.46</cq>
</data>
</react>
<react id='E10'>
<sample id='GI-ME-N_not amplified'/>
<data>
<tar id='TUCR407'/>
<cq>22.72</cq>
</data>
</react>
<react id='G9'>
<sample id='GI-ME-N_amplified'/>
<data>
<tar id='TUCR407'/>
<cq>20.07</cq>
</data>
</react>
<react id='G10'>
<sample id='GI-ME-N_amplified'/>
<data>
<tar id='TUCR407'/>
<cq>20.27</cq>
</data>
</react>
<react id='F11'>
<sample id='LAN5_not amplified'/>
<data>
<tar id='TUCR408'/>
<cq>22.26</cq>
</data>
</react>
<react id='F12'>
<sample id='LAN5_not amplified'/>
<data>
<tar id='TUCR408'/>
<cq>23.48</cq>
</data>
</react>
<react id='H11'>
<sample id='LAN5_amplified'/>
<data>
<tar id='TUCR408'/>
<cq>20.29</cq>
</data>
</react>
<react id='H12'>
<sample id='LAN5_amplified'/>
<data>
<tar id='TUCR408'/>
<cq>20.33</cq>
</data>
</react>
<react id='E11'>
<sample id='GI-ME-N_not amplified'/>
<data>
<tar id='TUCR408'/>
<cq>21.82</cq>
</data>
</react>
<react id='E12'>
<sample id='GI-ME-N_not amplified'/>
<data>
<tar id='TUCR408'/>
<cq>23.04</cq>
</data>
</react>
<react id='G11'>
<sample id='GI-ME-N_amplified'/>
<data>
<tar id='TUCR408'/>
<cq>20.61</cq>
</data>
</react>
<react id='G12'>
<sample id='GI-ME-N_amplified'/>
<data>
<tar id='TUCR408'/>
<cq>20.71</cq>
</data>
</react>
</run>
<run id='run035'>
<instrument>RealPlex4 system (Eppendorf, Hamburg, Germany</instrument>
<dataCollectionSoftware>
<name>RealPlex</name>
<version>2.0</version>
</dataCollectionSoftware>
<backgroundDeterminationMethod>Noiseband</backgroundDeterminationMethod>
<cqDetectionMethod>automated threshold and baseline settings</cqDetectionMethod>
<pcrFormat>free format</pcrFormat>
<react id='B1'>
<sample id='LAN5_not amplified'/>
<data>
<tar id='TUCR409'/>
<cq>23.74</cq>
</data>
</react>
<react id='B2'>
<sample id='LAN5_not amplified'/>
<data>
<tar id='TUCR409'/>
<cq>23.76</cq>
</data>
</react>
<react id='D1'>
<sample id='LAN5_amplified'/>
<data>
<tar id='TUCR409'/>
<cq>21.05</cq>
</data>
</react>
<react id='D2'>
<sample id='LAN5_amplified'/>
<data>
<tar id='TUCR409'/>
<cq>21.25</cq>
</data>
</react>
<react id='A1'>
<sample id='GI-ME-N_not amplified'/>
<data>
<tar id='TUCR409'/>
<cq>23.07</cq>
</data>
</react>
<react id='A2'>
<sample id='GI-ME-N_not amplified'/>
<data>
<tar id='TUCR409'/>
<cq>23.19</cq>
</data>
</react>
<react id='C1'>
<sample id='GI-ME-N_amplified'/>
<data>
<tar id='TUCR409'/>
<cq>20.92</cq>
</data>
</react>
<react id='C2'>
<sample id='GI-ME-N_amplified'/>
<data>
<tar id='TUCR409'/>
<cq>20.96</cq>
</data>
</react>
<react id='B3'>
<sample id='LAN5_not amplified'/>
<data>
<tar id='TUCR410'/>
<cq>29.85</cq>
</data>
</react>
<react id='B4'>
<sample id='LAN5_not amplified'/>
<data>
<tar id='TUCR410'/>
<cq>32.89</cq>
</data>
</react>
<react id='D3'>
<sample id='LAN5_amplified'/>
<data>
<tar id='TUCR410'/>
<cq>26.64</cq>
</data>
</react>
<react id='D4'>
<sample id='LAN5_amplified'/>
<data>
<tar id='TUCR410'/>
</data>
</react>
<react id='A3'>
<sample id='GI-ME-N_not amplified'/>
<data>
<tar id='TUCR410'/>
<cq>29.93</cq>
</data>
</react>
<react id='A4'>
<sample id='GI-ME-N_not amplified'/>
<data>
<tar id='TUCR410'/>
<cq>30.19</cq>
</data>
</react>
<react id='C3'>
<sample id='GI-ME-N_amplified'/>
<data>
<tar id='TUCR410'/>
<cq>27.45</cq>
</data>
</react>
<react id='C4'>
<sample id='GI-ME-N_amplified'/>
<data>
<tar id='TUCR410'/>
<cq>27.83</cq>
</data>
</react>
<react id='B5'>
<sample id='LAN5_not amplified'/>
<data>
<tar id='TUCR411'/>
<cq>26.26</cq>
</data>
</react>
<react id='B6'>
<sample id='LAN5_not amplified'/>
<data>
<tar id='TUCR411'/>
<cq>26.5</cq>
</data>
</react>
<react id='D5'>
<sample id='LAN5_amplified'/>
<data>
<tar id='TUCR411'/>
<cq>24.86</cq>
</data>
</react>
<react id='D6'>
<sample id='LAN5_amplified'/>
<data>
<tar id='TUCR411'/>
<cq>24.96</cq>
</data>
</react>
<react id='A5'>
<sample id='GI-ME-N_not amplified'/>
<data>
<tar id='TUCR411'/>
<cq>26.18</cq>
</data>
</react>
<react id='A6'>
<sample id='GI-ME-N_not amplified'/>
<data>
<tar id='TUCR411'/>
<cq>26.38</cq>
</data>
</react>
<react id='C5'>
<sample id='GI-ME-N_amplified'/>
<data>
<tar id='TUCR411'/>
<cq>24.18</cq>
</data>
</react>
<react id='C6'>
<sample id='GI-ME-N_amplified'/>
<data>
<tar id='TUCR411'/>
<cq>24.56</cq>
</data>
</react>
<react id='B7'>
<sample id='LAN5_not amplified'/>
<data>
<tar id='TUCR412'/>
<cq>26.07</cq>
</data>
</react>
<react id='B8'>
<sample id='LAN5_not amplified'/>
<data>
<tar id='TUCR412'/>
<cq>26.23</cq>
</data>
</react>
<react id='D7'>
<sample id='LAN5_amplified'/>
<data>
<tar id='TUCR412'/>
<cq>23.89</cq>
</data>
</react>
<react id='D8'>
<sample id='LAN5_amplified'/>
<data>
<tar id='TUCR412'/>
<cq>23.99</cq>
</data>
</react>
<react id='A7'>
<sample id='GI-ME-N_not amplified'/>
<data>
<tar id='TUCR412'/>
<cq>25.95</cq>
</data>
</react>
<react id='A8'>
<sample id='GI-ME-N_not amplified'/>
<data>
<tar id='TUCR412'/>
<cq>26.13</cq>
</data>
</react>
<react id='C7'>
<sample id='GI-ME-N_amplified'/>
<data>
<tar id='TUCR412'/>
<cq>25.53</cq>
</data>
</react>
<react id='C8'>
<sample id='GI-ME-N_amplified'/>
<data>
<tar id='TUCR412'/>
<cq>25.77</cq>
</data>
</react>
<react id='B9'>
<sample id='LAN5_not amplified'/>
<data>
<tar id='TUCR413'/>
<cq>21.4</cq>
</data>
</react>
<react id='B10'>
<sample id='LAN5_not amplified'/>
<data>
<tar id='TUCR413'/>
<cq>21.44</cq>
</data>
</react>
<react id='D9'>
<sample id='LAN5_amplified'/>
<data>
<tar id='TUCR413'/>
<cq>19.69</cq>
</data>
</react>
<react id='D10'>
<sample id='LAN5_amplified'/>
<data>
<tar id='TUCR413'/>
<cq>19.87</cq>
</data>
</react>
<react id='A9'>
<sample id='GI-ME-N_not amplified'/>
<data>
<tar id='TUCR413'/>
<cq>21.37</cq>
</data>
</react>
<react id='A10'>
<sample id='GI-ME-N_not amplified'/>
<data>
<tar id='TUCR413'/>
<cq>21.83</cq>
</data>
</react>
<react id='C9'>
<sample id='GI-ME-N_amplified'/>
<data>
<tar id='TUCR413'/>
<cq>19.3</cq>
</data>
</react>
<react id='C10'>
<sample id='GI-ME-N_amplified'/>
<data>
<tar id='TUCR413'/>
<cq>19.38</cq>
</data>
</react>
<react id='B11'>
<sample id='LAN5_not amplified'/>
<data>
<tar id='TUCR414'/>
<cq>24.59</cq>
</data>
</react>
<react id='B12'>
<sample id='LAN5_not amplified'/>
<data>
<tar id='TUCR414'/>
<cq>24.77</cq>
</data>
</react>
<react id='D11'>
<sample id='LAN5_amplified'/>
<data>
<tar id='TUCR414'/>
<cq>21.87</cq>
</data>
</react>
<react id='D12'>
<sample id='LAN5_amplified'/>
<data>
<tar id='TUCR414'/>
<cq>22.25</cq>
</data>
</react>
<react id='A11'>
<sample id='GI-ME-N_not amplified'/>
<data>
<tar id='TUCR414'/>
<cq>24.04</cq>
</data>
</react>
<react id='A12'>
<sample id='GI-ME-N_not amplified'/>
<data>
<tar id='TUCR414'/>
<cq>24.38</cq>
</data>
</react>
<react id='C11'>
<sample id='GI-ME-N_amplified'/>
<data>
<tar id='TUCR414'/>
<cq>22.32</cq>
</data>
</react>
<react id='C12'>
<sample id='GI-ME-N_amplified'/>
<data>
<tar id='TUCR414'/>
<cq>22.5</cq>
</data>
</react>
<react id='H1'>
<sample id='LAN5_not amplified'/>
<data>
<tar id='TUCR415'/>
<cq>40</cq>
</data>
</react>
<react id='H2'>
<sample id='LAN5_not amplified'/>
<data>
<tar id='TUCR415'/>
</data>
</react>
<react id='F1'>
<sample id='LAN5_amplified'/>
<data>
<tar id='TUCR415'/>
<cq>40</cq>
</data>
</react>
<react id='F2'>
<sample id='LAN5_amplified'/>
<data>
<tar id='TUCR415'/>
</data>
</react>
<react id='E1'>
<sample id='GI-ME-N_not amplified'/>
<data>
<tar id='TUCR415'/>
<cq>33.29</cq>
</data>
</react>
<react id='E2'>
<sample id='GI-ME-N_not amplified'/>
<data>
<tar id='TUCR415'/>
<cq>33.29</cq>
</data>
</react>
<react id='G1'>
<sample id='GI-ME-N_amplified'/>
<data>
<tar id='TUCR415'/>
<cq>30.49</cq>
</data>
</react>
<react id='G2'>
<sample id='GI-ME-N_amplified'/>
<data>
<tar id='TUCR415'/>
<cq>31.15</cq>
</data>
</react>
<react id='H3'>
<sample id='LAN5_not amplified'/>
<data>
<tar id='TUCR416'/>
<cq>40</cq>
</data>
</react>
<react id='H4'>
<sample id='LAN5_not amplified'/>
<data>
<tar id='TUCR416'/>
</data>
</react>
<react id='F3'>
<sample id='LAN5_amplified'/>
<data>
<tar id='TUCR416'/>
<cq>40</cq>
</data>
</react>
<react id='F4'>
<sample id='LAN5_amplified'/>
<data>
<tar id='TUCR416'/>
</data>
</react>
<react id='E3'>
<sample id='GI-ME-N_not amplified'/>
<data>
<tar id='TUCR416'/>
<cq>29.01</cq>
</data>
</react>
<react id='E4'>
<sample id='GI-ME-N_not amplified'/>
<data>
<tar id='TUCR416'/>
<cq>29.07</cq>
</data>
</react>
<react id='G3'>
<sample id='GI-ME-N_amplified'/>
<data>
<tar id='TUCR416'/>
<cq>32.5</cq>
</data>
</react>
<react id='G4'>
<sample id='GI-ME-N_amplified'/>
<data>
<tar id='TUCR416'/>
<cq>32.76</cq>
</data>
</react>
<react id='F5'>
<sample id='LAN5_not amplified'/>
<data>
<tar id='TUCR417'/>
<cq>40</cq>
</data>
</react>
<react id='F6'>
<sample id='LAN5_not amplified'/>
<data>
<tar id='TUCR417'/>
</data>
</react>
<react id='H5'>
<sample id='LAN5_amplified'/>
<data>
<tar id='TUCR417'/>
<cq>31.97</cq>
</data>
</react>
<react id='H6'>
<sample id='LAN5_amplified'/>
<data>
<tar id='TUCR417'/>
<cq>33.27</cq>
</data>
</react>
<react id='E5'>
<sample id='GI-ME-N_not amplified'/>
<data>
<tar id='TUCR417'/>
<cq>32.54</cq>
</data>
</react>
<react id='E6'>
<sample id='GI-ME-N_not amplified'/>
<data>
<tar id='TUCR417'/>
<cq>32.54</cq>
</data>
</react>
<react id='G5'>
<sample id='GI-ME-N_amplified'/>
<data>
<tar id='TUCR417'/>
<cq>32.31</cq>
</data>
</react>
<react id='G6'>
<sample id='GI-ME-N_amplified'/>
<data>
<tar id='TUCR417'/>
<cq>32.31</cq>
</data>
</react>
<react id='F7'>
<sample id='LAN5_not amplified'/>
<data>
<tar id='TUCR418'/>
<cq>20.13</cq>
</data>
</react>
<react id='F8'>
<sample id='LAN5_not amplified'/>
<data>
<tar id='TUCR418'/>
<cq>20.13</cq>
</data>
</react>
<react id='H7'>
<sample id='LAN5_amplified'/>
<data>
<tar id='TUCR418'/>
<cq>18.23</cq>
</data>
</react>
<react id='H8'>
<sample id='LAN5_amplified'/>
<data>
<tar id='TUCR418'/>
<cq>18.33</cq>
</data>
</react>
<react id='E7'>
<sample id='GI-ME-N_not amplified'/>
<data>
<tar id='TUCR418'/>
<cq>20.28</cq>
</data>
</react>
<react id='E8'>
<sample id='GI-ME-N_not amplified'/>
<data>
<tar id='TUCR418'/>
<cq>20.38</cq>
</data>
</react>
<react id='G7'>
<sample id='GI-ME-N_amplified'/>
<data>
<tar id='TUCR418'/>
<cq>18.63</cq>
</data>
</react>
<react id='G8'>
<sample id='GI-ME-N_amplified'/>
<data>
<tar id='TUCR418'/>
<cq>18.73</cq>
</data>
</react>
<react id='F9'>
<sample id='LAN5_not amplified'/>
<data>
<tar id='TUCR419'/>
<cq>19.85</cq>
</data>
</react>
<react id='F10'>
<sample id='LAN5_not amplified'/>
<data>
<tar id='TUCR419'/>
<cq>19.91</cq>
</data>
</react>
<react id='H9'>
<sample id='LAN5_amplified'/>
<data>
<tar id='TUCR419'/>
<cq>18.12</cq>
</data>
</react>
<react id='H10'>
<sample id='LAN5_amplified'/>
<data>
<tar id='TUCR419'/>
<cq>18.46</cq>
</data>
</react>
<react id='E9'>
<sample id='GI-ME-N_not amplified'/>
<data>
<tar id='TUCR419'/>
<cq>19.71</cq>
</data>
</react>
<react id='E10'>
<sample id='GI-ME-N_not amplified'/>
<data>
<tar id='TUCR419'/>
<cq>20.07</cq>
</data>
</react>
<react id='G9'>
<sample id='GI-ME-N_amplified'/>
<data>
<tar id='TUCR419'/>
<cq>17.49</cq>
</data>
</react>
<react id='G10'>
<sample id='GI-ME-N_amplified'/>
<data>
<tar id='TUCR419'/>
<cq>17.71</cq>
</data>
</react>
<react id='F11'>
<sample id='LAN5_not amplified'/>
<data>
<tar id='TUCR420'/>
<cq>19.31</cq>
</data>
</react>
<react id='F12'>
<sample id='LAN5_not amplified'/>
<data>
<tar id='TUCR420'/>
<cq>19.71</cq>
</data>
</react>
<react id='H11'>
<sample id='LAN5_amplified'/>
<data>
<tar id='TUCR420'/>
<cq>17.5</cq>
</data>
</react>
<react id='H12'>
<sample id='LAN5_amplified'/>
<data>
<tar id='TUCR420'/>
<cq>17.84</cq>
</data>
</react>
<react id='E11'>
<sample id='GI-ME-N_not amplified'/>
<data>
<tar id='TUCR420'/>
<cq>19.38</cq>
</data>
</react>
<react id='E12'>
<sample id='GI-ME-N_not amplified'/>
<data>
<tar id='TUCR420'/>
<cq>19.5</cq>
</data>
</react>
<react id='G11'>
<sample id='GI-ME-N_amplified'/>
<data>
<tar id='TUCR420'/>
<cq>17</cq>
</data>
</react>
<react id='G12'>
<sample id='GI-ME-N_amplified'/>
<data>
<tar id='TUCR420'/>
<cq>17.04</cq>
</data>
</react>
</run>
<run id='run036'>
<instrument>RealPlex4 system (Eppendorf, Hamburg, Germany</instrument>
<dataCollectionSoftware>
<name>RealPlex</name>
<version>2.0</version>
</dataCollectionSoftware>
<backgroundDeterminationMethod>Noiseband</backgroundDeterminationMethod>
<cqDetectionMethod>automated threshold and baseline settings</cqDetectionMethod>
<pcrFormat>free format</pcrFormat>
<react id='B1'>
<sample id='LAN5_not amplified'/>
<data>
<tar id='TUCR421'/>
<cq>27.34</cq>
</data>
</react>
<react id='B2'>
<sample id='LAN5_not amplified'/>
<data>
<tar id='TUCR421'/>
<cq>27.98</cq>
</data>
</react>
<react id='D1'>
<sample id='LAN5_amplified'/>
<data>
<tar id='TUCR421'/>
<cq>25.71</cq>
</data>
</react>
<react id='D2'>
<sample id='LAN5_amplified'/>
<data>
<tar id='TUCR421'/>
<cq>25.85</cq>
</data>
</react>
<react id='A1'>
<sample id='GI-ME-N_not amplified'/>
<data>
<tar id='TUCR421'/>
<cq>27.48</cq>
</data>
</react>
<react id='A2'>
<sample id='GI-ME-N_not amplified'/>
<data>
<tar id='TUCR421'/>
<cq>28.32</cq>
</data>
</react>
<react id='C1'>
<sample id='GI-ME-N_amplified'/>
<data>
<tar id='TUCR421'/>
<cq>24.98</cq>
</data>
</react>
<react id='C2'>
<sample id='GI-ME-N_amplified'/>
<data>
<tar id='TUCR421'/>
<cq>25.4</cq>
</data>
</react>
<react id='B3'>
<sample id='LAN5_not amplified'/>
<data>
<tar id='TUCR422'/>
<cq>26.3</cq>
</data>
</react>
<react id='B4'>
<sample id='LAN5_not amplified'/>
<data>
<tar id='TUCR422'/>
<cq>26.44</cq>
</data>
</react>
<react id='D3'>
<sample id='LAN5_amplified'/>
<data>
<tar id='TUCR422'/>
<cq>24.47</cq>
</data>
</react>
<react id='D4'>
<sample id='LAN5_amplified'/>
<data>
<tar id='TUCR422'/>
</data>
</react>
<react id='A3'>
<sample id='GI-ME-N_not amplified'/>
<data>
<tar id='TUCR422'/>
<cq>26.5</cq>
</data>
</react>
<react id='A4'>
<sample id='GI-ME-N_not amplified'/>
<data>
<tar id='TUCR422'/>
<cq>26.64</cq>
</data>
</react>
<react id='C3'>
<sample id='GI-ME-N_amplified'/>
<data>
<tar id='TUCR422'/>
[truncated: 54,632 more chars]
